# Supplementary material for: Horizontal Gene Transfer From Bacteria and Plants to the Arbuscular Mycorrhizal Fungus Rhizophagus irregularis
Source: Front Plant Sci. 2018 May 25;9:701. doi: 10.3389/fpls.2018.00701 (PMC5982333; doi:10.3389/fpls.2018.00701)
Supplement: Supplementary Table 1 — Results of mapping R. irregularis proteins (released by Tisserant et al.) to genomes of four other strains. [file Table_1.xls]

## Sheet: Mapping results
Gene ID	scaffold	identity	aln_length	n_of_mismatches	gap_openings	q_start	q_end	s_start	s_end	e_value	bit_score
5	LLXH01000015.1	99.259	135	1	0	1	135	19344	19748	1.57e-89	285
8	LLXH01001594.1	69.375	160	22	3	1	133	11696	12175	1.43e-48	167
10	LLXH01002759.1	62.385	218	21	3	3	160	2048	2698	1.37e-66	221
11	LLXH01001727.1	96.939	294	9	0	1	294	13026	12145	4.89e-154	478
12	LLXH01001362.1	89.189	111	12	0	10	120	2702	2370	1.15e-29	113
13	LLXH01003260.1	96.154	52	2	0	33	84	2049	2204	3.14e-34	99.4
14	LLXH01000549.1	96.604	265	9	0	1	265	39287	40081	7.91e-129	404
15	LLXH01001398.1	83.193	238	40	0	2	239	2423	1710	8.21e-123	385
16	LLXH01001727.1	73.75	160	42	0	30	189	12792	12313	1.22e-35	133
17	LLXH01002243.1	77.397	292	0	2	1	226	6967	7842	0	437
21	LLXH01000591.1	100	141	0	0	1	141	11769	12191	6.43e-90	286
23	LLXH01000117.1	99.275	138	1	0	1	138	164406	163993	1.1e-85	275
24	LLXH01002887.1	77.91	421	37	4	1	371	1316	2560	0	600
26	LLXH01001914.1	100	377	0	0	1	377	11831	12961	0	731
28	LLXH01002525.1	94.946	277	13	1	1	276	2311	3141	5.28e-121	386
29	LLXH01010634.1	93.75	80	5	0	1	80	241	2	8.3e-51	158
30	LLXH01000068.1	99.029	103	1	0	1	103	31035	31343	1.17e-60	201
31	LLXH01002525.1	80.269	223	26	2	2	207	2482	3147	5.2e-89	291
32	LLXH01002525.1	84.821	224	7	1	1	197	3386	4057	7.72e-118	369
33	LLXH01002525.1	91.667	156	13	0	3	158	2677	3144	1.35e-73	241
36	LLXH01001681.1	87.013	154	20	0	3	156	4746	4285	1e-64	215
42	LLXH01000668.1	88.28	529	7	2	1	474	13910	15496	0	757
43	LLXH01000207.1	95.764	543	1	1	30	550	44586	46214	0	875
44	LLXH01000207.1	97.674	1591	1	1	1	1555	49946	54718	0	2950
46	LLXH01001774.1	80.769	26	5	0	67	92	2119	2196	9.04e-09	44.7
47	LLXH01000249.1	85.135	74	11	0	14	87	7884	8105	1.36e-21	90.1
52	LLXH01000630.1	85.34	191	5	1	1	168	26412	26984	2.94e-88	284
53	LLXH01000630.1	89.744	156	16	0	1	156	30448	29981	5.38e-94	299
54	LLXH01000230.1	45.977	1131	443	21	134	1127	3032	6331	0	926
56	LLXH01002166.1	63.522	159	43	4	2	145	3189	3665	7.4e-76	170
58	LLXH01000230.1	46.624	933	367	15	6	825	3092	5836	0	716
62	LLXH01000007.1	94.382	89	5	0	46	134	74668	74402	1.03e-57	181
64	LLXH01000007.1	89.404	151	16	0	11	161	73302	72850	1.46e-87	280
65	LLXH01000668.1	57.6	125	36	3	12	136	1271	948	5.89e-34	126
67	LLXH01000365.1	91.176	136	12	0	44	179	60918	61325	9.44e-114	253
68	LLXH01000217.1	51.216	740	236	15	4	627	23885	21693	0	588
70	LLXH01000365.1	80.936	299	1	2	1	243	67739	66843	1.57e-151	468
72	LLXH01000155.1	63.462	156	7	2	13	118	64000	63533	5.75e-91	187
76	LLXH01002358.1	80	140	2	1	1	114	27390	27809	5.47e-64	211
77	LLXH01000531.1	98.936	94	1	0	1	94	68074	67793	5.57e-42	147
78	LLXH01000289.1	83.524	437	1	3	1	366	38991	40301	0	684
86	LLXH01000289.1	62.331	369	15	6	247	491	66379	65273	0	416
91	LLXH01001000.1	98.54	274	4	0	1	274	10404	9583	4.8e-165	510
92	LLXH01001419.1	32.124	193	111	5	72	257	27455	26916	3.34e-18	85.5
96	LLXH01009840.1	87.218	133	14	1	1	133	20	409	5.52e-64	197
98	LLXH01002814.1	83.772	228	4	1	1	195	345	1028	1.76e-113	361
99	LLXH01001414.1	92.331	326	2	1	1	303	25251	26228	0	604
100	LLXH01001414.1	62.381	630	113	7	1	506	25131	27020	0	743
101	LLXH01001414.1	87.5	280	12	1	1	257	25482	26321	1.24e-161	498
102	LLXH01006194.1	81.197	117	17	1	1	112	180	530	4.38e-63	197
103	LLXH01001691.1	82.09	268	47	1	30	297	21208	20408	5.92e-125	394
104	LLXH01003046.1	99.623	265	1	0	1	265	5118	4324	6.69e-171	523
105	LLXH01003046.1	98.889	180	2	0	1	180	5372	5911	8.89e-91	290
106	LLXH01003046.1	97.778	180	4	0	254	433	6775	6236	1.32e-112	303
109	LLXH01000136.1	97.674	43	1	0	51	93	24424	24552	2.18e-34	89.7
110	LLXH01002274.1	66.316	95	2	2	14	78	716	432	5.32e-29	110
113	LLXH01001045.1	98.592	142	2	0	1	142	16276	15851	2.51e-123	286
114	LLXH01003101.1	100	139	0	0	1	139	2058	2474	1.97e-92	291
116	LLXH01001000.1	84.493	503	50	4	1	476	15295	13790	0	746
117	LLXH01001414.1	75.389	386	37	5	1	328	24987	26144	3.94e-180	554
118	LLXH01001414.1	63.939	330	41	2	1	252	24987	25976	1.19e-120	380
119	LLXH01002229.1	64.527	296	48	3	1	239	7895	7008	6.15e-112	354
120	LLXH01003442.1	96.809	94	3	0	1	94	6753	7034	3.76e-56	187
121	LLXH01001414.1	99.324	296	2	0	1	296	26133	27020	0	615
122	LLXH01001468.1	64.89	319	70	3	1	277	19615	20571	2.43e-123	389
123	LLXH01000359.1	54.12	449	153	6	1	396	72827	74173	2.99e-147	463
124	LLXH01003046.1	85.294	170	25	0	2	171	5402	5911	1.77e-69	229
125	LLXH01000496.1	82.234	197	34	1	74	269	2789	3379	4.33e-94	311
126	LLXH01002912.1	83.983	231	37	0	1	231	1344	2036	1.65e-109	345
128	LLXH01000250.1	82.5	120	21	0	1	120	70978	71337	3.54e-60	200
129	LLXH01002170.1	80.556	108	21	0	16	123	1535	1858	1.03e-50	173
130	LLXH01002170.1	75.153	326	2	3	25	271	2246	3223	8.69e-149	461
131	LLXH01002058.1	86.765	68	9	0	38	105	6924	6721	1.88e-42	120
133	LLXH01000707.1	81.25	96	17	1	63	157	41149	40862	6.32e-46	161
135	LLXH01001579.1	65.327	199	6	2	3	138	6892	6296	1.33e-75	237
136	LLXH01000181.1	88.551	428	49	0	1	428	83414	84697	0	642
137	LLXH01002457.1	100	103	0	0	10	112	10225	10533	4.75e-45	156
139	LLXH01000661.1	100	28	0	0	1	28	34716	34633	7.46e-11	60.8
142	LLXH01000041.1	81.457	151	1	1	136	259	13114	13566	1.01e-133	241
149	LLXH01000135.1	59	100	1	1	59	118	4472	4173	1.28e-27	107
150	LLXH01002729.1	99.174	121	1	0	1	121	13081	13443	9.61e-74	239
151	LLXH01002729.1	98.693	153	2	0	1	153	12757	12299	7.15e-69	226
152	LLXH01002729.1	94.783	115	6	0	1	115	11869	12213	2.8e-69	226
153	LLXH01002729.1	99.174	121	1	0	1	121	13081	13443	9.61e-74	239
154	LLXH01002729.1	99.346	153	1	0	1	153	12757	12299	4.25e-60	201
155	LLXH01002901.1	67.407	270	86	1	228	497	1216	413	1.7e-175	327
156	LLXH01002091.1	64.865	74	1	2	1	49	3600	3821	3.13e-20	82.4
157	LLXH01000649.1	81.034	58	9	1	8	65	12096	11929	1.44e-23	94.7
158	LLXH01000775.1	61.616	99	0	1	3	63	65333	65037	8.6e-30	110
161	LLXH01003190.1	81.132	318	25	2	1	283	2077	3030	4.09e-159	473
162	LLXH01001520.1	92.661	109	8	0	25	133	1013	687	1.38e-63	205
163	LLXH01001520.1	97.006	167	5	0	1	167	566	66	1.78e-91	292
164	LLXH01004665.1	96.667	30	1	0	28	57	1112	1201	2.15e-12	60.8
165	LLXH01007495.1	93.902	82	5	0	35	116	547	302	1.37e-48	159
168	LLXH01000007.1	62.222	90	2	1	1	58	121427	121158	3.16e-40	95.9
169	LLXH01002525.1	79.821	223	18	1	1	196	3386	4054	1.43e-111	351
170	LLXH01002525.1	79.213	178	10	1	1	151	3386	3919	8.34e-84	269
171	LLXH01001864.1	87.981	208	14	3	1	202	3468	4076	1.31e-98	314
172	LLXH01001406.1	93.868	212	12	1	1	211	19538	20173	6.27e-122	381
174	LLXH01009153.1	43.396	159	88	1	233	391	97	567	2.58e-35	134
179	LLXH01002124.1	100	37	0	0	7	43	12600	12490	1.31e-17	76.6
180	LLXH01002191.1	64.815	108	11	1	115	195	2415	2092	3.13e-39	134
183	LLXH01001827.1	97.753	89	2	0	1	89	16750	16484	4.47e-62	167
187	LLXH01000649.1	97.845	232	5	0	1	232	26627	25932	4.32e-147	454
188	LLXH01002170.1	97.917	96	2	0	1	96	4301	4014	4.32e-56	189
191	LLXH01001419.1	73.633	311	56	3	38	323	23274	24203	1.63e-135	426
193	LLXH01000769.1	65.86	372	56	7	5	316	4793	3711	3.74e-139	436
194	LLXH01001175.1	77.174	92	18	2	1	89	35328	35603	9.15e-38	134
195	LLXH01001523.1	77.193	285	40	3	1	285	8128	8907	4.2e-125	394
196	LLXH01001027.1	84.633	449	55	2	38	472	3201	1855	0	736
197	LLXH01004216.1	98.206	223	4	0	145	367	947	1615	0	414
198	LLXH01000496.1	97.845	232	5	0	1	232	2675	3370	5.24e-142	451
202	LLXH01001094.1	98.649	74	1	0	63	136	28706	28485	8.4e-66	150
203	LLXH01000774.1	66.529	242	31	5	21	212	36869	37594	2.63e-122	281
205	LLXH01000431.1	87.692	130	15	1	1	130	21899	21513	1.06e-68	225
208	LLXH01000181.1	80.645	155	14	1	1	139	83576	84040	2.08e-55	189
210	LLXH01000548.1	72.368	76	20	1	53	127	48616	48389	1.37e-49	110
211	LLXH01010555.1	85.556	180	5	1	141	299	1	540	5.11e-102	303
212	LLXH01006805.1	80.519	154	30	0	42	195	320	781	5.93e-86	258
213	LLXH01006223.1	94.118	51	0	1	96	143	767	615	2.84e-22	92
214	LLXH01005040.1	80.303	264	42	2	61	321	771	1	3.4e-121	361
215	LLXH01000244.1	100	18	0	0	30	47	6546	6493	1.1e-09	36.2
216	LLXH01000942.1	98.99	99	1	0	50	148	23400	23104	1.6e-33	125
217	LLXH01000725.1	98.357	426	7	0	883	1308	26066	24789	0	664
218	LLXH01000792.1	100	111	0	0	1	111	16332	16664	3.62e-59	196
219	LLXH01003135.1	89.474	76	8	0	1	76	587	814	1.76e-39	139
222	LLXH01000081.1	50.265	189	11	3	1	106	2174	2740	4.68e-45	156
227	LLXH01003291.1	89.835	364	25	2	22	373	1962	871	4.18e-160	479
229	LLXH01000023.1	66.791	268	50	3	21	250	108590	107790	1.7e-116	368
230	LLXH01001688.1	91.139	158	14	0	1	158	8828	8355	8.17e-94	298
231	LLXH01001688.1	96.635	208	7	0	1	208	7310	6687	2.4e-136	422
233	LLXH01002593.1	91.176	34	3	0	1	34	4974	4873	6.58e-14	64.7
236	LLXH01000343.1	71.358	604	115	6	21	567	41033	39225	0	824
237	LLXH01000030.1	100	49	0	0	1	49	38851	38705	4.55e-27	104
241	LLXH01001297.1	53.75	80	12	2	70	124	2126	1887	2.48e-13	66.6
252	LLXH01002595.1	79.909	219	19	2	1	194	3350	4006	1.17e-104	331
254	LLXH01000627.1	97.264	329	9	0	83	411	8388	9374	0	651
255	LLXH01000627.1	88.834	609	14	2	63	617	4282	6108	0	1021
257	LLXH01002178.1	64.912	171	0	2	1	111	3223	3735	1.73e-51	174
260	LLXH01000125.1	100	136	0	0	1	136	8219	7812	2.15e-88	284
261	LLXH01000125.1	99.248	133	1	0	1	133	8814	8416	3.54e-83	266
262	LLXH01000125.1	100	108	0	0	1	108	10841	10518	5.6e-66	216
263	LLXH01000125.1	100	22	0	0	85	106	11247	11312	4.95e-10	47
268	LLXH01000125.1	100	640	0	0	1	640	21590	19671	0	897
271	LLXH01000125.1	100	445	0	0	1	445	24929	26263	0	916
272	LLXH01000125.1	100	208	0	0	170	377	27567	26944	0	425
276	LLXH01000244.1	97.015	67	2	0	1	67	9461	9661	4.13e-25	97.4
286	LLXH01000048.1	83.846	130	0	1	378	486	62496	62107	1.43e-167	215
287	LLXH01000048.1	71.852	270	5	3	1	199	57872	58681	0	339
288	LLXH01001166.1	82.4	375	9	2	181	498	6272	5148	0	608
289	LLXH01002175.1	88.217	314	37	0	1	314	1261	320	0	577
290	LLXH01002175.1	83.24	358	23	1	1	321	1090	17	0	600
291	LLXH01003480.1	81.197	117	16	2	1	112	12388	12041	6.97e-56	187
292	LLXH01001691.1	75.424	118	29	0	1	118	20752	20399	1.22e-51	176
295	LLXH01000244.1	99.706	340	1	0	1	340	9985	11004	0	656
297	LLXH01000154.1	100	53	0	0	53	105	20435	20277	9.05e-37	109
301	LLXH01000496.1	81.373	102	13	2	1	101	9972	10262	8.09e-49	169
302	LLXH01000496.1	98.969	97	1	0	1	97	17520	17230	1.33e-60	202
303	LLXH01001523.1	92.537	67	5	0	1	67	10889	10689	7.83e-37	130
304	LLXH01000827.1	62.04	353	84	4	1	303	28832	27774	2.75e-132	416
305	LLXH01000562.1	99.355	155	1	0	58	212	6471	6007	9.19e-112	320
315	LLXH01000111.1	88.166	169	0	1	677	825	84017	84523	0	295
324	LLXH01000111.1	99.554	224	1	0	1	224	56064	56735	1.11e-162	463
325	LLXH01000299.1	100	458	0	0	1	458	38864	40237	0	823
327	LLXH01000234.1	100	483	0	0	1	483	34135	32687	0	805
328	LLXH01000234.1	98.107	317	6	0	1	317	38025	37075	0	624
330	LLXH01000551.1	100	107	0	0	1	107	15833	16153	0	231
331	LLXH01003046.1	99.02	102	1	0	76	177	4088	3783	1.48e-92	209
333	LLXH01001074.1	69.841	189	5	2	107	243	20094	19528	1.06e-176	240
334	LLXH01000896.1	98.864	88	1	0	1	88	6545	6808	6.74e-54	180
343	LLXH01001761.1	86.897	145	19	0	1	145	3372	2938	1.23e-81	263
344	LLXH01001257.1	97.973	296	6	0	156	451	12508	13395	0	594
346	LLXH01000123.1	98.013	302	5	1	1	301	39659	40564	1.93e-159	493
347	LLXH01000586.1	65.41	610	165	7	1	567	39834	38014	0	692
350	LLXH01003606.1	100	107	0	0	3	109	1755	1435	2.48e-48	165
351	LLXH01003684.1	92.258	155	11	1	4	158	5964	5503	7.35e-73	238
352	LLXH01000259.1	100	40	0	0	38	77	93616	93497	1.54e-20	85.1
354	LLXH01000253.1	97.403	77	2	0	1	77	66822	66592	1.64e-45	160
355	LLXH01006072.1	69.971	343	40	6	1	286	158	1168	4.79e-153	435
356	LLXH01000951.1	58.537	246	53	3	1	198	45232	45966	3.2e-80	261
360	LLXH01000036.1	89.912	565	4	3	579	1090	58548	56854	0	694
364	LLXH01000741.1	100	28	0	0	36	63	22083	22166	5.05e-12	61.2
366	LLXH01001339.1	100	429	0	0	66	494	11830	13116	0	819
373	LLXH01000059.1	94.949	99	5	0	1	99	26590	26886	3.46e-58	193
374	LLXH01000059.1	98.758	161	1	1	1	161	25413	24934	3.44e-104	328
376	LLXH01000059.1	84.615	78	12	0	1	78	21445	21678	1.32e-34	133
377	LLXH01005197.1	98	150	3	0	1	150	2178	2627	4.73e-98	314
378	LLXH01005637.1	83.178	214	4	1	1	182	1024	383	2.45e-122	353
380	LLXH01000718.1	98.214	56	1	0	19	74	49294	49127	5.56e-32	114
381	LLXH01009308.1	100	120	0	0	277	396	642	283	7.93e-78	240
385	LLXH01000521.1	99.821	558	1	0	1	558	46993	48666	0	1055
386	LLXH01000087.1	85.294	34	5	0	59	92	76001	75900	4.86e-10	56.2
389	LLXH01000212.1	88	225	0	1	290	487	39399	38725	0	389
401	LLXH01000285.1	96.97	33	1	0	26	58	47212	47114	4.08e-14	65.9
405	LLXH01000238.1	73.864	88	0	1	1	65	41690	41427	7.07e-18	76.6
406	LLXH01000331.1	99.648	284	1	0	129	412	14558	15409	0	554
412	LLXH01001027.1	84.211	380	57	3	1	377	10048	8909	0	618
415	LLXH01001689.1	79.508	122	13	3	31	147	7300	7644	2.78e-37	136
418	LLXH01001066.1	95	20	1	0	20	39	33809	33750	2.67e-06	43.1
419	LLXH01000515.1	68.571	315	86	3	1	313	15271	16182	2.3e-119	379
420	LLXH01000752.1	100	117	0	0	1	117	20957	20607	1.57e-73	238
423	LLXH01000724.1	89.336	422	38	1	59	473	7693	8958	0	731
424	LLXH01000724.1	88.072	503	32	2	1	476	13804	12299	0	858
425	LLXH01000465.1	100	111	0	0	1	111	33516	33848	4.05e-61	202
426	LLXH01008212.1	82.443	131	21	2	12	142	293	679	3.71e-61	190
428	LLXH01001601.1	97.479	238	6	0	178	415	4788	4075	0	478
429	LLXH01000285.1	100	101	0	0	1	101	92667	92969	9.32e-63	206
430	LLXH01000114.1	99.5	200	1	0	127	326	108614	109213	1.74e-179	414
431	LLXH01000114.1	99.625	267	1	0	151	417	112479	111679	0	554
433	LLXH01001759.1	70	770	151	8	64	780	15017	12789	0	1008
435	LLXH01000142.1	76.596	329	4	3	67	323	51785	50802	8.21e-155	481
439	LLXH01000879.1	100	57	0	0	1	57	30169	30339	4.13e-33	120
440	LLXH01000745.1	87.622	307	10	1	36	314	22249	23169	1.5e-173	535
443	LLXH01002789.1	96.454	141	5	0	1	141	548	970	1.33e-73	239
444	LLXH01000427.1	77.419	155	12	1	85	216	71564	72028	1.22e-107	237
445	LLXH01000273.1	90.11	455	2	2	1	412	87646	89010	0	830
447	LLXH01000718.1	97.5	160	4	0	1	160	6151	6630	2.1e-98	311
449	LLXH01000102.1	74.016	127	29	1	1	127	5999	6367	4.23e-53	180
452	LLXH01002642.1	91.026	78	7	0	1	78	4039	3806	3.13e-29	112
453	LLXH01000772.1	71.074	121	35	0	1	121	1485	1847	2.12e-50	175
454	LLXH01002110.1	85.211	142	12	2	1	136	16684	16268	3.62e-72	236
455	LLXH01000041.1	66.887	151	23	1	135	258	13114	13566	2.17e-166	201
459	LLXH01000025.1	98.789	413	5	0	86	498	67000	65762	0	674
460	LLXH01000628.1	99.057	318	3	0	1	318	23107	22154	0	624
461	LLXH01005730.1	97.436	39	1	0	1	39	447	563	1.94e-19	81.3
462	LLXH01001368.1	71.924	317	14	5	1	242	13350	12400	2.51e-118	372
463	LLXH01000401.1	100	97	0	0	45	141	56830	57120	2.84e-62	162
470	LLXH01004418.1	86.441	295	34	1	167	461	3670	4536	0	527
476	LLXH01000358.1	97.619	42	1	0	1	42	20618	20743	5.74e-35	83.2
477	LLXH01000189.1	55.66	212	20	3	17	154	75099	75734	5.19e-78	209
478	LLXH01000029.1	100	53	0	0	21	73	195147	194989	3.38e-29	109
481	LLXH01002059.1	74.227	194	17	1	1	161	4891	5472	2.5e-74	243
485	LLXH01001083.1	98.734	395	5	0	632	1026	20697	19513	0	815
486	LLXH01000746.1	99.265	136	1	0	3	138	26110	26517	1.54e-83	268
490	LLXH01001595.1	89.655	29	3	0	59	87	11175	11089	1.39e-16	60.1
498	LLXH01000628.1	99.291	141	1	0	24	164	14386	13964	4.37e-87	279
500	LLXH01002737.1	99.149	235	2	0	1	235	19369	20073	4.09e-137	426
502	LLXH01000766.1	96.774	62	2	0	2	63	15266	15081	2.16e-22	89.4
506	LLXH01001335.1	77.441	594	122	3	1	586	12340	14109	0	890
508	LLXH01001335.1	94.251	661	5	1	26	653	3782	5764	0	1229
511	LLXH01001900.1	88.119	101	12	0	44	144	7185	7487	1.83e-54	185
513	LLXH01000846.1	99.597	496	1	1	1	496	5357	6841	0	769
515	LLXH01001872.1	77.037	270	7	2	1	270	22674	23318	3.22e-126	397
516	LLXH01000886.1	97.573	206	5	0	406	611	35306	34689	4.32e-104	348
518	LLXH01002566.1	62.25	649	142	7	1	546	21295	23241	0	756
520	LLXH01002566.1	77.477	333	75	0	1	333	21295	22293	9.27e-175	539
524	LLXH01001039.1	91.489	47	4	0	5	51	33378	33238	1.99e-13	63.5
525	LLXH01000670.1	95.625	160	7	0	27	186	3828	3349	4.58e-82	266
527	LLXH01000369.1	64.035	114	0	1	1	73	55921	56262	1.95e-37	132
537	LLXH01001075.1	71.429	84	1	1	1	61	25195	25446	3.38e-37	106
539	LLXH01000103.1	81.07	243	9	1	31	236	114000	114728	3.46e-123	386
545	LLXH01001861.1	94.764	382	20	0	24	405	9931	11076	0	751
546	LLXH01001861.1	65.659	463	43	6	1	347	11293	12681	1.79e-177	547
552	LLXH01000068.1	75.333	150	37	0	1	150	2464	2913	2.25e-60	202
553	LLXH01004220.1	96.923	65	2	0	4	68	1648	1842	1.61e-37	133
556	LLXH01000247.1	87.826	345	1	2	1	304	18859	19893	0	531
557	LLXH01002874.1	58.491	106	44	0	2	107	501	818	3.96e-33	122
558	LLXH01001083.1	92.512	414	1	1	1	384	1557	316	0	783
563	LLXH01003081.1	48.627	255	62	3	1	190	1531	779	4.21e-68	226
564	LLXH01000403.1	56.667	90	11	2	1	62	26822	26553	2.98e-22	89
565	LLXH01003868.1	85.87	92	8	1	109	195	412	137	6.8e-42	151
566	LLXH01000125.1	61.13	301	75	3	1	262	1848	2741	1.04e-97	322
570	LLXH01000261.1	100	47	0	0	1	47	65167	65307	4.1e-25	98.6
571	LLXH01001638.1	77.727	220	48	1	165	384	21051	20395	7.32e-110	355
572	LLXH01003354.1	64.765	298	37	4	45	278	1990	1109	2.6e-118	353
579	LLXH01000753.1	98.592	71	1	0	9	79	32344	32556	6.42e-33	120
581	LLXH01005325.1	73.684	266	3	2	1	199	324	1121	2.17e-117	343
582	LLXH01007169.1	98.182	220	4	0	537	756	255	914	3.73e-150	421
595	LLXH01001522.1	64.423	104	30	2	21	118	12239	12547	1.77e-34	127
598	LLXH01000713.1	94.737	38	2	0	9	46	19503	19616	3.1e-23	71.2
600	LLXH01000283.1	99.627	268	1	0	1	268	120752	119949	3.42e-168	517
602	LLXH01001255.1	100	500	0	0	1	500	28733	27234	0	935
604	LLXH01002050.1	65.823	79	4	1	1	56	10806	10570	2.53e-26	100
609	LLXH01000760.1	99.782	918	2	0	51	968	9240	11993	0	1887
616	LLXH01000881.1	97.368	38	1	0	14	51	15098	15211	3.39e-17	75.5
617	LLXH01001842.1	77.957	186	40	1	1	185	18731	19288	1.69e-100	325
618	LLXH01001842.1	76.963	191	23	1	14	183	18128	18700	1.48e-96	307
619	LLXH01000099.1	82.484	314	3	2	113	374	72670	71729	2.68e-180	479
622	LLXH01000304.1	98.485	66	1	0	1	66	28800	28603	1.7e-26	102
624	LLXH01000304.1	84.524	168	4	1	266	411	23697	23194	2.59e-125	288
625	LLXH01000304.1	98.298	235	4	0	1	235	21552	22256	4.56e-111	356
627	LLXH01000194.1	96.84	443	9	2	1	439	78128	79453	0	639
629	LLXH01000194.1	100	29	0	0	1	29	73725	73811	1.14e-16	63.2
631	LLXH01000665.1	95	60	3	0	68	127	18422	18601	5.26e-56	118
633	LLXH01001075.1	100	62	0	0	9	70	13796	13611	2.6e-33	120
634	LLXH01001075.1	99.026	308	3	0	173	480	11524	12447	0	613
635	LLXH01000372.1	99.575	471	2	0	1	471	25126	23714	0	835
636	LLXH01000372.1	99.656	291	1	0	1	291	21390	22262	0	602
637	LLXH01000372.1	84.39	205	10	2	1	184	18130	18741	1.49e-108	344
638	LLXH01011060.1	95.699	93	4	0	96	188	70	348	1.89e-61	189
639	LLXH01002045.1	80.392	51	10	0	4	54	4927	5079	5.09e-18	79
645	LLXH01000335.1	97.297	37	1	0	1	37	34236	34126	6.96e-17	73.9
646	LLXH01000076.1	69.136	324	99	1	2	325	17663	16695	1.78e-142	446
647	LLXH01002878.1	92.208	77	6	0	12	88	6843	6613	8.1e-45	141
649	LLXH01001212.1	58.879	107	14	2	1	77	11718	11398	9.16e-29	108
652	LLXH01000515.1	100	588	0	0	1	588	67581	69344	0	1028
654	LLXH01000121.1	100	260	0	0	375	634	62375	63154	0	499
657	LLXH01000283.1	99.085	2515	1	1	277	2769	108059	100515	0	5000
659	LLXH01000265.1	100	465	0	0	1	465	47000	45606	0	874
660	LLXH01000265.1	100	467	0	0	1	467	48948	47548	0	862
663	LLXH01002721.1	99.438	356	2	0	110	465	10910	11977	0	712
664	LLXH01003435.1	52.475	101	25	1	48	125	8078	8380	4.66e-28	108
665	LLXH01000692.1	99.6	500	2	0	355	854	2535	4034	0	1028
666	LLXH01000692.1	98.333	60	1	0	55	114	8128	7949	5.49e-69	121
672	LLXH01000518.1	100	270	0	0	1	270	39226	40035	1.87e-172	529
673	LLXH01001623.1	97.333	75	2	0	51	125	19932	20156	2.66e-98	155
674	LLXH01001961.1	49.007	151	55	3	10	148	5340	4918	9.9e-34	103
676	LLXH01003289.1	95.238	21	1	0	37	57	2298	2360	1.67e-07	40.4
678	LLXH01001773.1	63.136	236	52	3	1	210	6251	6931	1.54e-84	274
680	LLXH01000773.1	82.456	171	30	0	11	181	3780	4292	1.41e-83	270
681	LLXH01000664.1	92.5	40	3	0	6	45	32780	32661	3.47e-18	78.6
683	LLXH01000218.1	65.816	196	39	4	24	194	63982	63404	1.63e-68	221
686	LLXH01003080.1	100	225	0	0	1	225	7784	7110	4.23e-135	420
687	LLXH01003109.1	78.984	571	90	1	125	665	701	2413	0	753
690	LLXH01000213.1	70.732	82	0	1	1	58	71321	71566	7.69e-29	107
691	LLXH01001142.1	90.638	235	0	1	23	235	9152	9856	1.53e-149	424
692	LLXH01000685.1	57.471	87	1	1	1	51	28822	29082	4.1e-21	85.1
694	LLXH01002901.1	76.8	500	51	5	1	437	2949	1456	0	723
695	LLXH01006573.1	100	45	0	0	29	73	3247	3381	5.19e-31	93.2
702	LLXH01000298.1	96.997	333	10	0	64	396	30056	31054	4.14e-138	442
708	LLXH01001263.1	58.209	134	17	3	3	97	21121	20720	3.04e-37	134
709	LLXH01001263.1	100	72	0	0	1	72	21064	20849	2.68e-42	147
710	LLXH01002790.1	69.097	288	46	6	113	369	3662	2835	7.01e-84	280
711	LLXH01000900.1	97.5	40	1	0	1	40	44243	44124	2.38e-20	82.8
712	LLXH01005367.1	78.298	235	2	2	1	186	710	1414	3.67e-110	328
713	LLXH01002739.1	83.333	150	2	1	1	127	7575	7126	1.62e-50	172
714	LLXH01002191.1	90.083	121	12	0	13	133	6449	6087	2.71e-69	227
715	LLXH01002733.1	63	100	37	0	3	102	2415	2116	1.21e-35	130
718	LLXH01000164.1	87.862	725	10	3	95	741	48724	46550	0	1216
720	LLXH01000164.1	99.551	445	2	0	310	754	54406	53072	0	871
724	LLXH01000503.1	80.992	121	0	1	88	185	26309	26671	2.68e-91	192
725	LLXH01000503.1	99.179	487	4	0	1	487	21064	22524	0	1014
727	LLXH01000503.1	96.282	753	28	0	1	753	13153	15411	0	1450
728	LLXH01001597.1	83.902	205	1	1	144	316	7908	7294	4.01e-176	334
730	LLXH01001075.1	100	20	0	0	14	33	32211	32270	2.14e-10	46.6
731	LLXH01001572.1	83.193	119	20	0	1	119	14941	15297	1.48e-57	195
733	LLXH01000138.1	100	393	0	0	1	393	174555	175733	6.36e-155	485
735	LLXH01000138.1	77.686	121	1	1	1	95	171247	170885	3.56e-64	187
737	LLXH01000039.1	100	204	0	0	1	204	82205	82816	8.21e-130	404
739	LLXH01000094.1	68.208	173	8	2	32	157	87915	87397	1.59e-55	166
740	LLXH01001308.1	100	52	0	0	1	52	3898	4053	1.52e-28	110
741	LLXH01000654.1	85.714	63	9	0	1	63	83343	83531	2.13e-26	100
742	LLXH01005017.1	97.959	49	1	0	1	49	1397	1251	1.03e-26	100
745	LLXH01000049.1	94.309	492	1	1	1	465	103910	102435	0	927
748	LLXH01001525.1	98.485	66	1	0	2	67	23896	23699	1.24e-11	59.3
749	LLXH01004989.1	96.46	113	4	0	1	113	1095	757	7.92e-72	228
755	LLXH01003701.1	83.505	97	9	2	8	99	16793	17077	1.25e-45	157
756	LLXH01003701.1	96.04	101	4	0	1	101	17272	17574	7.12e-33	121
758	LLXH01002339.1	100	134	0	0	1	134	19607	19206	3.28e-124	277
764	LLXH01001093.1	100	19	0	0	51	69	20819	20763	4.86e-07	41.6
765	LLXH01000742.1	99.31	435	3	0	1	435	39769	41073	0	851
766	LLXH01000742.1	96.083	434	16	1	17	449	36879	35578	0	769
769	LLXH01000563.1	63.768	345	66	3	4	322	28816	27881	7.11e-123	390
770	LLXH01000810.1	98.857	175	2	0	1	175	27094	26570	3.77e-112	352
772	LLXH01000104.1	51.659	211	73	2	1	182	12268	12900	8.93e-55	194
774	LLXH01000614.1	97.297	185	5	0	26	210	68481	69035	3.56e-118	370
776	LLXH01001631.1	43.885	139	66	4	1	138	8712	9095	7.77e-25	107
777	LLXH01000831.1	43.451	481	250	10	152	618	6442	5024	5.21e-117	386
779	LLXH01000219.1	88.235	119	11	1	151	266	43689	43333	2.3e-103	210
783	LLXH01000842.1	40.65	123	21	4	10	80	19100	18732	1.42e-12	62.4
790	LLXH01000712.1	93.117	494	9	2	165	633	22034	23515	0	860
791	LLXH01000730.1	98.339	542	9	0	1	542	41125	42750	0	961
792	LLXH01000342.1	82.069	145	26	0	1	145	6579	6145	8.41e-76	246
793	LLXH01000342.1	66.087	115	39	0	2	116	6060	5716	9.32e-46	159
794	LLXH01000342.1	69.388	147	19	1	1	121	6309	5869	1.94e-57	196
795	LLXH01001753.1	80.728	467	90	0	355	821	2058	658	0	766
797	LLXH01003808.1	95.07	142	7	0	1	142	485	910	6.38e-92	285
799	LLXH01000938.1	94.118	51	3	0	2	52	10646	10494	1.66e-26	100
803	LLXH01000014.1	56	50	17	1	1	50	34735	34869	5.97e-11	57
806	LLXH01001086.1	50	42	21	0	2	43	27098	27223	5.07e-05	40.4
807	LLXH01000872.1	76.327	245	56	1	1	243	7871	8605	1e-122	386
808	LLXH01006700.1	98.969	97	1	0	1	97	361	71	6.62e-66	206
810	LLXH01000742.1	100	40	0	0	19	58	26299	26180	6.64e-23	82.8
811	LLXH01000267.1	93.75	96	6	0	61	156	39959	40246	2.11e-52	179
812	LLXH01000588.1	99.719	356	1	0	1	356	53398	54465	0	721
814	LLXH01000640.1	36.667	210	33	4	7	120	13801	13184	2.66e-25	100
826	LLXH01000145.1	84.375	160	2	1	1	137	50553	51032	6.08e-84	256
833	LLXH01001038.1	87.692	65	5	1	17	81	22832	22647	2.23e-29	110
834	LLXH01000339.1	87.037	108	14	0	13	120	80487	80164	5.31e-57	193
835	LLXH01000339.1	89.062	64	6	1	62	125	80101	79913	1.17e-50	111
836	LLXH01000339.1	87.5	40	5	0	13	52	80385	80266	7.83e-08	49.3
837	LLXH01004212.1	58.108	148	23	1	2	110	453	896	6.93e-49	166
838	LLXH01000024.1	72.727	33	9	0	5	37	10830	10928	2.09e-06	45.4
845	LLXH01000678.1	63.768	69	0	1	1	44	29346	29140	1.84e-19	77
849	LLXH01002578.1	84	25	4	0	28	52	3363	3289	1.9e-06	43.5
854	LLXH01000699.1	99.793	483	1	0	296	778	13534	12086	0	919
859	LLXH01000399.1	93.697	476	3	1	1	449	45863	44436	0	823
864	LLXH01000334.1	99.8	501	1	0	111	611	37975	39477	0	973
867	LLXH01000501.1	100	30	0	0	40	69	73565	73476	1.15e-13	65.1
868	LLXH01000671.1	87.097	31	4	0	1	31	29723	29815	2.68e-19	60.5
870	LLXH01000172.1	97.537	203	5	0	1	203	67322	67930	6.49e-179	405
872	LLXH01000128.1	97.297	74	2	0	1	74	66337	66116	1.62e-41	144
873	LLXH01000371.1	93.382	136	9	0	84	219	12273	11866	3.46e-120	239
883	LLXH01000457.1	71.118	322	22	5	1	272	65672	66574	3.9e-136	425
886	LLXH01000337.1	100	56	0	0	12	67	74082	73915	2.17e-18	78.2
888	LLXH01001784.1	95.312	64	3	0	11	74	18445	18636	5.05e-34	123
889	LLXH01001555.1	93.062	418	28	1	1	417	8390	7137	0	794
890	LLXH01006095.1	95.506	178	8	0	1	178	837	304	3.34e-111	323
893	LLXH01001445.1	93.711	159	10	0	1	159	1590	1114	7.22e-67	222
894	LLXH01001445.1	96.907	97	3	0	1	97	1944	1654	1.59e-58	194
897	LLXH01000107.1	69.595	148	6	3	1	111	20385	19948	1.85e-54	183
898	LLXH01000519.1	98.319	119	2	0	159	277	20568	20212	2.35e-152	223
899	LLXH01001501.1	76.271	472	80	1	1	440	5021	6436	0	679
902	LLXH01001417.1	98.649	148	2	0	1	148	17124	16681	1.66e-82	265
903	LLXH01000040.1	90	60	6	0	6	65	70956	71135	5.55e-31	114
904	LLXH01000107.1	98.684	76	1	0	1	76	26396	26169	1.4e-78	157
905	LLXH01000371.1	73.307	251	2	2	77	262	25808	25056	1.32e-128	354
906	LLXH01000371.1	75.269	93	0	1	50	119	27591	27869	2.37e-55	129
908	LLXH01000107.1	56.705	261	25	3	1	173	34303	33521	1.17e-82	267
909	LLXH01000490.1	79.085	153	27	3	107	258	22259	22705	5.04e-117	237
911	LLXH01000490.1	69.136	243	16	3	1	184	19490	18762	2.61e-156	306
913	LLXH01000107.1	60.448	134	23	1	1	104	34303	33902	6.89e-45	155
914	LLXH01000283.1	68.605	86	0	1	1	59	57623	57366	1.29e-23	92.8
918	LLXH01001707.1	96.933	326	10	0	22	347	15343	14366	0	637
919	LLXH01001468.1	89.189	185	20	0	1	185	22742	23296	5.86e-149	341
920	LLXH01001707.1	84.959	246	31	2	1	243	11969	11241	3.55e-135	424
921	LLXH01001487.1	81.25	192	31	2	1	191	8594	8031	4.35e-98	312
925	LLXH01001208.1	71.074	121	0	1	77	162	30066	29704	1.72e-80	164
926	LLXH01001501.1	89.226	297	0	1	50	314	5033	5923	2.19e-157	471
936	LLXH01001707.1	87.5	248	4	1	13	233	11975	11232	7.02e-139	431
937	LLXH01001707.1	97.403	231	6	0	1	231	10644	9952	2.81e-152	469
938	LLXH01001707.1	83.019	212	33	1	1	209	11969	11334	1.8e-112	354
939	LLXH01000073.1	83.871	62	10	0	17	78	84527	84712	5.55e-30	112
941	LLXH01000614.1	50	124	18	2	25	104	120332	119961	5.74e-55	99.4
957	LLXH01000861.1	97.297	222	6	0	153	374	21681	21016	0	443
959	LLXH01000254.1	96.907	388	12	0	42	429	9795	8632	0	766
965	LLXH01000873.1	81.139	281	30	1	16	273	2847	2005	5.47e-143	453
970	LLXH01003089.1	36.709	79	38	2	59	125	2722	2486	3.35e-06	47.4
980	LLXH01000976.1	100	143	0	0	162	304	33727	33299	1.13e-148	297
984	LLXH01000976.1	97.403	77	2	0	12	88	21301	21071	4.97e-43	149
987	LLXH01000827.1	96.648	179	6	0	78	256	30774	31310	0	350
989	LLXH01000068.1	56.221	217	87	5	15	229	2281	2913	2.35e-66	223
990	LLXH01001183.1	99.384	487	3	0	1	487	14175	12715	0	879
992	LLXH01000798.1	97.917	384	8	0	23	406	21674	20523	0	714
993	LLXH01000133.1	73.832	107	1	1	60	139	92016	91696	4.63e-44	147
999	LLXH01001602.1	87.931	174	0	1	360	512	24739	24218	0	262
1002	LLXH01000117.1	54.233	815	189	21	264	911	116585	114192	0	749
1004	LLXH01000284.1	100	82	0	0	1	82	3672	3427	2.07e-40	142
1005	LLXH01004711.1	79.747	237	13	1	4	205	1689	979	5.98e-132	384
1006	LLXH01000735.1	88.614	202	16	2	1	196	79608	79006	1.29e-113	360
1008	LLXH01000223.1	100	13	0	0	51	63	15554	15516	9.65e-06	30
1009	LLXH01003479.1	73.248	157	22	3	4	140	2778	3248	1.36e-98	208
1010	LLXH01003162.1	99.024	205	2	0	50	254	1311	697	2.02e-132	414
1011	LLXH01004804.1	93.814	194	12	0	1	194	750	1331	4.86e-128	373
1016	LLXH01002175.1	36.26	262	128	6	1	235	1261	512	3.88e-44	165
1021	LLXH01001522.1	44.516	310	55	9	94	289	25168	26088	1.06e-54	192
1028	LLXH01000560.1	99.203	251	2	0	48	298	59291	58539	5.01e-167	515
1030	LLXH01000505.1	78.261	115	22	3	8	120	28451	28110	2.43e-47	164
1034	LLXH01001175.1	82.671	277	9	2	1	238	39192	38362	1.84e-127	405
1035	LLXH01000160.1	69.079	456	107	5	1	425	26365	25007	0	580
1044	LLXH01000647.1	82.812	192	29	1	1	188	21132	20557	5.54e-79	257
1048	LLXH01000567.1	65.06	83	26	1	3	82	13608	13360	4.12e-26	102
1049	LLXH01000253.1	98.916	369	4	0	40	408	62720	63826	0	739
1050	LLXH01000253.1	70.681	191	6	2	1	141	65866	65294	5.66e-73	238
1052	LLXH01000513.1	88.889	126	13	1	1	126	84026	84400	1.63e-68	226
1053	LLXH01001265.1	74.78	341	59	1	1	314	8857	7835	4.02e-140	439
1056	LLXH01002191.1	95.276	381	18	0	1	381	5992	4850	0	744
1060	LLXH01001982.1	92.308	26	2	0	45	70	24505	24428	5.28e-08	49.3
1061	LLXH01000222.1	62.143	140	3	1	1	90	46364	45945	1.04e-61	156
1065	LLXH01000060.1	73.778	225	1	2	54	220	104658	105332	1.5e-124	303
1066	LLXH01000060.1	96.5	1743	3	2	3020	4704	97692	102920	0	3299
1067	LLXH01000017.1	97.708	1265	2	1	1	1238	182086	185880	0	2531
1068	LLXH01001695.1	98.755	482	6	0	1	482	12903	11458	0	884
1073	LLXH01000277.1	84.236	203	30	1	194	396	6166	5564	6.7e-97	321
1076	LLXH01003524.1	46.245	253	79	4	101	306	10633	11361	7.92e-61	216
1078	LLXH01000456.1	100	71	0	0	38	108	6616	6828	4.02e-41	145
1081	LLXH01001626.1	100	298	0	0	145	442	5220	4327	0	542
1083	LLXH01002509.1	88.496	113	11	1	1	113	5808	6140	3.39e-60	204
1084	LLXH01000777.1	97.271	916	1	1	1	892	27793	30540	0	1387
1087	LLXH01000908.1	94.118	68	4	0	33	100	35628	35425	3.6e-46	135
1089	LLXH01001734.1	86.047	86	12	0	1	86	4597	4854	8.23e-45	157
1090	LLXH01001734.1	99.19	247	2	0	1	247	16234	15494	9.23e-163	500
1091	LLXH01002582.1	85.714	105	13	1	1	105	1206	898	4.05e-52	176
1092	LLXH01000513.1	84.173	139	18	1	1	135	92273	91857	1.52e-71	233
1096	LLXH01000158.1	82.857	35	6	0	15	49	59750	59854	8.01e-12	58.9
1097	LLXH01008981.1	97.647	85	2	0	1	85	20	274	1.92e-31	111
1098	LLXH01000016.1	54.839	186	31	2	1	133	212708	212151	1.79e-49	174
1099	LLXH01000649.1	56.742	178	6	2	20	146	37751	37278	1.95e-49	171
1100	LLXH01003034.1	86.842	76	9	1	58	132	960	733	5.55e-38	137
1114	LLXH01001672.1	85.821	268	38	0	230	497	9427	10230	5.9e-148	475
1121	LLXH01002900.1	89.63	135	14	0	1	135	1937	1533	8.11e-74	239
1122	LLXH01001557.1	98.039	102	2	0	1	102	6309	6614	4.78e-60	204
1123	LLXH01000676.1	75	100	22	1	1	97	33416	33715	1.04e-36	135
1124	LLXH01001175.1	88.288	444	2	2	91	484	15102	16433	0	784
1125	LLXH01000255.1	96	175	7	0	87	261	23876	23352	5.24e-178	343
1126	LLXH01000016.1	100	337	0	0	1	337	87589	88599	0	650
1128	LLXH01000016.1	100	133	0	0	1	133	81672	82070	7.32e-59	197
1139	LLXH01001407.1	90.323	31	3	0	19	49	15889	15981	5.41e-15	59.7
1140	LLXH01000128.1	100	118	0	0	1	118	18191	18544	7.56e-75	242
1141	LLXH01000649.1	95.268	317	15	0	1	317	37439	36489	0	616
1142	LLXH01000304.1	93.112	421	1	1	1	393	41017	42279	0	753
1143	LLXH01001789.1	100	352	0	0	1	352	15982	14927	0	708
1144	LLXH01000254.1	100	190	0	0	1	190	1665	1096	6.02e-126	392
1148	LLXH01000540.1	100	92	0	0	35	126	30896	31171	5.71e-64	191
1150	LLXH01000531.1	100	105	0	0	1	105	38977	38663	4.6e-120	224
1151	LLXH01000531.1	81.295	139	1	1	1	114	39902	39486	1.17e-65	215
1152	LLXH01003825.1	98.352	182	3	0	1	182	896	1441	1.49e-104	320
1153	LLXH01003825.1	88.36	189	22	0	1	189	2095	1529	6.65e-110	334
1154	LLXH01001874.1	53.521	71	3	1	28	68	10521	10733	6.69e-18	66.2
1156	LLXH01000730.1	93.171	205	13	1	119	323	72979	72368	0	358
1158	LLXH01000258.1	85.5	200	2	1	82	254	58349	57750	4.32e-148	339
1160	LLXH01000006.1	95.597	159	7	0	1	159	115963	115487	3.56e-105	313
1161	LLXH01002509.1	76.682	223	0	2	1	171	6673	7341	7.58e-102	322
1162	LLXH01001673.1	91.233	365	19	1	1	352	7809	6715	0	679
1166	LLXH01001673.1	66.476	349	61	4	1	306	7953	6946	3.15e-117	372
1168	LLXH01001604.1	88.571	35	4	0	38	72	11977	11873	1.08e-15	71.6
1170	LLXH01000123.1	77.143	350	79	1	159	507	83838	84887	1.45e-178	558
1172	LLXH01000013.1	80	220	0	1	1	176	172569	173228	5.61e-108	342
1174	LLXH01000013.1	93.75	64	4	0	102	165	168683	168874	3.88e-108	122
1182	LLXH01002201.1	100	104	0	0	1	104	2530	2219	4.5e-63	207
1183	LLXH01002719.1	76.101	159	31	1	32	190	1246	791	2.05e-55	191
1184	LLXH01002719.1	91.304	161	2	1	1	149	1273	791	6.57e-78	253
1185	LLXH01003345.1	92.105	152	5	1	32	183	7909	8343	5.67e-74	243
1186	LLXH01003345.1	99.219	128	1	0	1	128	7120	6737	1.63e-81	261
1187	LLXH01001301.1	100	127	0	0	32	158	28588	28968	1.31e-72	238
1189	LLXH01000947.1	96.97	33	1	0	1	33	54156	54058	8.57e-19	63.9
1196	LLXH01000018.1	100	101	0	0	1	101	160116	159814	7.54e-63	206
1198	LLXH01000932.1	96.97	33	1	0	1	33	6966	7064	1.37e-13	65.1
1200	LLXH01001220.1	97.872	47	1	0	55	101	41392	41532	1.21e-21	90.5
1202	LLXH01001995.1	98.113	53	1	0	1	53	5727	5885	1.51e-29	110
1206	LLXH01003772.1	98.104	211	4	0	1	211	175	807	7e-120	364
1212	LLXH01002447.1	100	218	0	0	4	221	5207	4554	3.24e-140	434
1213	LLXH01000551.1	75	156	11	1	1	128	41777	42244	5.43e-55	186
1214	LLXH01000551.1	74.222	225	2	2	1	169	43059	42385	1.79e-98	312
1215	LLXH01005295.1	96.512	172	6	0	1	172	5537	6052	9.75e-92	293
1216	LLXH01000551.1	86.07	201	26	1	145	343	43002	42400	4.51e-105	340
1217	LLXH01003483.1	73.892	203	6	2	222	377	1844	2452	2.89e-106	275
1218	LLXH01000670.1	100	165	0	0	1	165	34897	35391	5.14e-72	236
1219	LLXH01000670.1	87.168	226	28	1	66	290	34705	35382	1.86e-139	288
1221	LLXH01000050.1	93.411	516	5	2	1	489	5057	3516	0	957
1222	LLXH01000005.1	98.123	746	14	0	17	762	46668	48905	0	1433
1224	LLXH01000359.1	78.125	128	2	1	9	110	60143	59760	1.2e-55	186
1225	LLXH01000812.1	97.222	36	1	0	18	53	5293	5400	6.17e-19	70.1
1226	LLXH01000476.1	80.156	514	51	5	1	477	11165	9666	0	728
1230	LLXH01000082.1	100	31	0	0	1	31	122661	122753	9.76e-18	61.6
1231	LLXH01000068.1	64.972	177	0	2	10	124	24299	23769	9.53e-77	205
1232	LLXH01000068.1	83.333	276	46	0	1	276	22311	23138	1.94e-138	432
1237	LLXH01000121.1	95.745	47	2	0	1	47	36177	36037	8.85e-23	92.8
1238	LLXH01000224.1	90.995	422	14	2	1	398	44036	45301	0	647
1244	LLXH01002851.1	69.512	82	25	0	1	82	7967	7722	1.28e-29	111
1248	LLXH01000001.1	82.292	96	13	1	16	107	79423	79136	3.2e-46	159
1249	LLXH01000499.1	52	50	21	1	5	54	40892	40752	1.05e-08	50.8
1259	LLXH01002122.1	100	43	0	0	31	73	1267	1395	3.52e-26	91.7
1260	LLXH01002218.1	96.923	65	2	0	1	65	5315	5509	2.9e-34	133
1269	LLXH01005907.1	79.487	39	8	0	22	60	1208	1092	4.23e-15	68.6
1270	LLXH01001872.1	50.554	271	111	2	2	249	18901	18089	1.99e-130	261
1271	LLXH01001721.1	65.306	147	26	1	2	123	92	532	1.71e-88	180
1272	LLXH01000466.1	69.032	155	9	1	1	116	35957	35493	2.87e-49	169
1273	LLXH01000241.1	84	25	4	0	1	25	46541	46615	3.16e-06	43.1
1274	LLXH01000654.1	98.182	55	1	0	1	55	50675	50839	2.02e-30	113
1276	LLXH01000654.1	63.158	57	0	1	1	36	44696	44866	3.21e-13	63.5
1277	LLXH01001174.1	57.983	238	38	5	1	177	2842	2132	2.51e-71	236
1281	LLXH01000527.1	82.278	79	6	1	3	73	25873	26109	9.61e-35	127
1282	LLXH01000554.1	50	62	24	2	5	66	15711	15547	1.83e-10	56.2
1284	LLXH01000390.1	92.308	65	5	0	8	72	81478	81284	1.2e-23	93.6
1288	LLXH01000138.1	80	110	0	1	1	88	183718	183389	3.31e-50	170
1293	LLXH01000553.1	96.262	107	4	0	1	107	4048	4368	6.01e-62	204
1294	LLXH01001005.1	95.283	424	19	1	64	486	3138	4409	0	823
1295	LLXH01000872.1	87.234	47	6	0	1	47	7323	7183	3.01e-20	84.7
1297	LLXH01001556.1	96.774	62	2	0	1	62	9470	9285	1.38e-34	124
1298	LLXH01001074.1	67.114	149	2	1	1	102	2324	1878	5.5e-58	192
1299	LLXH01002219.1	41.758	91	10	2	2	49	1226	1498	7.58e-08	50.4
1302	LLXH01000186.1	98.684	76	1	0	43	118	8512	8739	5.78e-44	154
1304	LLXH01000099.1	77.778	117	4	2	1	95	8105	7755	4.76e-51	176
1306	LLXH01001464.1	73.125	320	8	3	77	318	22089	23048	1.21e-157	430
1307	LLXH01001464.1	81.56	141	3	1	1	118	27883	28305	1.69e-66	218
1313	LLXH01000083.1	96.629	267	7	1	244	510	33028	33822	6.29e-168	528
1317	LLXH01000201.1	41.86	258	40	6	1	148	73655	72882	7.57e-45	158
1318	LLXH01000222.1	98.684	76	1	0	43	118	120943	120716	4.77e-44	154
1319	LLXH01001763.1	48.252	143	24	3	4	96	3455	3027	3.5e-25	103
1320	LLXH01001367.1	86.957	69	9	0	7	75	1062	1268	6.07e-36	128
1322	LLXH01000809.1	90.286	350	6	2	99	420	6451	7500	0	612
1323	LLXH01001550.1	100	61	0	0	53	113	3599	3417	6.26e-48	121
1330	LLXH01000130.1	100	475	0	0	1	475	36088	34664	0	929
1331	LLXH01004280.1	88.235	119	14	0	12	130	5864	5508	4.35e-67	220
1334	LLXH01001957.1	93.516	401	25	1	378	777	19858	18656	0	754
1336	LLXH01002392.1	62.353	85	32	0	11	95	2955	2701	8.8e-27	103
1338	LLXH01000925.1	93.75	32	2	0	26	57	55166	55261	7e-20	62
1339	LLXH01002025.1	91.268	481	0	1	1	439	19916	18474	0	832
1344	LLXH01002110.1	99.187	123	1	0	158	280	18639	18271	6.48e-68	230
1345	LLXH01002975.1	68.11	254	58	4	1	245	7448	6729	2.45e-89	291
1346	LLXH01000250.1	84.434	212	1	1	58	237	69380	70015	3.65e-105	320
1349	LLXH01000425.1	100	22	0	0	1	22	40672	40607	6.58e-08	47.8
1350	LLXH01000331.1	88.997	309	29	1	82	390	3878	2967	0	564
1351	LLXH01002109.1	80	35	7	0	5	39	20227	20123	9.49e-11	55.8
1353	LLXH01000003.1	79.279	111	0	1	57	144	230514	230846	1.59e-50	174
1354	LLXH01001331.1	94.737	171	6	1	1	168	32827	32315	3.53e-86	277
1355	LLXH01000140.1	99.587	242	1	0	1	242	55202	54477	2.08e-154	476
1356	LLXH01000140.1	94.65	486	2	1	1	462	59023	57566	0	904
1364	LLXH01001140.1	100	50	0	0	1	50	9724	9575	1.83e-28	107
1367	LLXH01000164.1	76.596	47	11	0	20	66	69826	69966	4.85e-34	73.6
1371	LLXH01004735.1	75.518	531	75	4	54	529	7058	8650	0	711
1375	LLXH01000041.1	99.725	364	1	0	712	1075	110104	111195	0	668
1379	LLXH01000120.1	100	96	0	0	62	157	6636	6349	8.07e-38	138
1380	LLXH01000137.1	58.108	74	2	1	21	65	99710	99489	7.97e-36	68.2
1381	LLXH01000137.1	96.226	106	3	1	95	199	96303	96620	4.56e-62	209
1382	LLXH01000431.1	63.636	187	15	4	1	137	34744	35295	5.54e-63	216
1383	LLXH01002455.1	98.718	78	1	0	1	78	5306	5073	5.49e-46	157
1385	LLXH01000173.1	100	162	0	0	1	162	46416	46901	1.6e-90	289
1387	LLXH01000222.1	97.561	41	1	0	28	68	93641	93519	1.84e-20	84.3
1388	LLXH01001513.1	94.737	57	3	0	1	57	5100	5270	1.42e-29	110
1389	LLXH01000267.1	94.615	130	7	0	1	130	69183	68794	5.94e-78	251
1390	LLXH01002147.1	96.032	126	5	0	1	126	2872	3249	2.05e-74	241
1392	LLXH01001842.1	63.786	243	39	2	1	194	17954	18682	3.27e-96	307
1393	LLXH01003371.1	92.857	28	2	0	45	72	290	207	4.95e-09	52
1396	LLXH01000348.1	80	55	11	0	21	75	8696	8860	1.08e-25	85.5
1398	LLXH01001650.1	81.329	316	9	2	6	271	19071	18124	7.73e-162	499
1400	LLXH01001037.1	79.188	197	15	1	107	277	7874	8464	2.39e-143	306
1402	LLXH01002028.1	82.249	169	5	1	1	144	1108	602	8.27e-140	267
1403	LLXH01000427.1	97.143	70	2	0	32	101	675	884	2.69e-47	137
1405	LLXH01003816.1	90.873	252	8	4	8	246	883	1632	1.36e-138	412
1406	LLXH01000562.1	74.093	193	25	2	95	262	16704	16126	5.98e-89	277
1409	LLXH01000050.1	100	411	0	0	1	411	8601	9833	0	783
1413	LLXH01000439.1	97.688	173	4	0	161	333	76605	77123	0	358
1414	LLXH01000439.1	99.85	665	1	0	23	687	74160	72166	0	1282
1416	LLXH01000255.1	55.67	388	79	4	1	296	52936	51776	1.4e-117	382
1420	LLXH01000014.1	55.645	248	65	2	1	203	46296	45553	2.09e-82	268
1421	LLXH01000080.1	100	113	0	0	1	113	25704	26042	4.37e-69	225
1425	LLXH01000850.1	84.961	645	20	3	85	652	34512	36446	0	1028
1426	LLXH01000850.1	95	20	1	0	39	58	32335	32394	5.38e-05	40.4
1427	LLXH01000850.1	72	25	7	0	35	59	28692	28618	0.000831	36.6
1430	LLXH01000903.1	44.183	679	154	13	23	489	26532	24535	2.34e-147	469
1432	LLXH01000268.1	100	51	0	0	1	51	43210	43362	3.94e-27	102
1433	LLXH01005525.1	77.922	231	50	1	37	267	468	1157	1.06e-114	338
1434	LLXH01001911.1	100	23	0	0	1	23	4219	4151	2.09e-07	47.8
1441	LLXH01000201.1	63.265	196	13	2	49	185	73481	72894	2.3e-69	229
1442	LLXH01000201.1	94.942	257	13	0	76	332	73541	72771	3.35e-166	499
1444	LLXH01000269.1	71.605	81	0	1	39	96	3090	3332	2.9e-26	102
1446	LLXH01000053.1	77.869	122	1	1	78	173	12880	12515	1.25e-115	151
1452	LLXH01000053.1	94.135	341	20	0	2	342	326	1348	0	669
1453	LLXH01001890.1	100	91	0	0	1	91	5415	5687	4.23e-56	187
1455	LLXH01000818.1	94.144	222	13	0	153	374	40087	39422	5.21e-124	404
1456	LLXH01000818.1	98.276	58	1	0	1	58	41701	41874	6.62e-32	119
1457	LLXH01000332.1	61.538	169	60	3	152	316	45147	45650	7.03e-124	176
1460	LLXH01000484.1	95.604	182	5	1	23	201	42650	42105	1.13e-113	358
1461	LLXH01000332.1	90.308	227	12	2	304	523	45763	46434	0	403
1462	LLXH01000336.1	98.701	77	1	0	163	239	37422	37652	1.87e-113	164
1463	LLXH01000336.1	99.777	448	1	0	1	448	34778	33435	0	860
1464	LLXH01001619.1	100	417	0	0	159	575	10733	11983	0	780
1477	LLXH01000084.1	85.333	225	7	1	4	202	105850	106524	1.75e-119	380
1481	LLXH01005822.1	66.763	346	60	4	1	343	222	1103	2.3e-151	433
1483	LLXH01002875.1	78	150	33	0	16	165	3104	3553	9.7e-72	235
1484	LLXH01002452.1	99.27	137	1	0	1	137	4544	4954	2.48e-84	270
1489	LLXH01001316.1	70.492	61	18	0	8	68	21346	21528	1.09e-23	93.6
1490	LLXH01001488.1	73.077	182	1	2	1	134	902	357	9.58e-75	242
1491	LLXH01000622.1	98.639	147	2	0	135	281	35999	35559	1.74e-120	305
1492	LLXH01000604.1	43.426	251	76	6	16	201	6706	7455	5.3e-58	198
1493	LLXH01000604.1	44	250	84	6	11	205	6694	7440	9.44e-56	194
1494	LLXH01000681.1	71.818	110	2	1	40	120	43078	42749	8.02e-52	152
1498	LLXH01001050.1	59.887	177	23	2	217	345	50684	51214	3.05e-113	205
1501	LLXH01001383.1	93.827	81	2	1	1	78	30288	30530	5.35e-43	149
1503	LLXH01001138.1	97.778	90	2	0	1	90	1227	1496	8.52e-58	192
1505	LLXH01002229.1	85.714	399	38	1	39	418	8282	7086	0	695
1506	LLXH01006716.1	89.394	198	21	0	1	198	605	12	6.01e-130	369
1507	LLXH01002566.1	97.291	406	11	0	1	406	25047	26264	0	810
1508	LLXH01007983.1	82.237	152	27	0	1	152	508	53	1.56e-89	264
1509	LLXH01002566.1	91.398	372	6	1	1	346	22453	23568	0	653
1512	LLXH01003526.1	92.784	388	28	0	194	581	3819	2656	0	737
1513	LLXH01001957.1	79.781	366	51	1	13	355	3937	2840	0	566
1514	LLXH01003375.1	76.282	156	4	1	1	123	611	1078	8.49e-69	224
1515	LLXH01003526.1	77.083	480	37	2	194	600	3819	2380	0	731
1516	LLXH01001957.1	94.798	173	9	0	1	173	3358	2840	3.82e-106	334
1517	LLXH01001683.1	91.304	115	10	0	1	115	10295	9951	1.34e-48	167
1518	LLXH01003526.1	64.108	443	50	4	1	334	3711	2383	1.92e-173	520
1519	LLXH01001414.1	82.93	744	127	0	1	744	24789	27020	0	1290
1520	LLXH01001528.1	100	210	0	0	1	210	23168	22539	3.17e-115	362
1521	LLXH01001821.1	100	84	0	0	1	84	3782	3531	4.94e-50	166
1532	LLXH01004940.1	88.48	408	47	0	1	408	3711	2488	0	708
1538	LLXH01000496.1	92.793	333	1	1	1	310	18570	17572	4.43e-175	539
1540	LLXH01000023.1	100	49	0	0	11	59	28599	28745	1.14e-26	101
1545	LLXH01000486.1	100	417	0	0	1	417	6491	5241	0	870
1548	LLXH01002837.1	96.512	86	3	0	46	131	1818	2075	8.16e-53	130
1549	LLXH01000785.1	64.65	529	114	6	98	554	17749	16166	0	657
1550	LLXH01000645.1	83.929	168	0	1	1	141	1985	2488	1.25e-85	274
1551	LLXH01001910.1	79.521	376	47	3	1	346	1729	602	5.22e-180	555
1553	LLXH01001660.1	88.722	133	15	0	1	133	16562	16164	3.97e-74	240
1555	LLXH01000118.1	99.672	305	1	0	1	305	127448	128362	0	567
1558	LLXH01000306.1	95.946	74	3	0	12	85	84185	84406	9.89e-57	144
1560	LLXH01000246.1	83.333	24	4	0	32	55	59647	59576	3.78e-06	44.3
1561	LLXH01001773.1	89.744	39	4	0	1	39	3967	3851	9.43e-18	77.4
1562	LLXH01002773.1	69.129	379	69	2	5	335	3100	4236	1.51e-159	495
1563	LLXH01003198.1	93.631	157	10	0	1	157	2029	1559	1.12e-93	295
1566	LLXH01000532.1	75.301	166	17	1	1	142	53634	54131	9.57e-76	246
1571	LLXH01008049.1	92.157	51	4	0	25	75	364	212	1.23e-26	98.6
1573	LLXH01000065.1	88.889	216	20	2	1	212	96881	96234	1.03e-122	384
1574	LLXH01003636.1	85.714	77	11	0	106	182	4831	4601	1.16e-35	133
1583	LLXH01000506.1	73.196	97	0	1	122	192	8709	8999	1.23e-39	105
1584	LLXH01000506.1	92.578	256	2	1	64	302	5231	5998	2.94e-120	385
1585	LLXH01000506.1	96.667	60	2	0	70	129	2530	2709	3.14e-108	125
1586	LLXH01000506.1	83.688	282	17	2	1	253	680	1525	3.97e-150	464
1588	LLXH01002108.1	96.537	231	8	0	1	231	881	1573	8.13e-116	365
1589	LLXH01001086.1	96.697	333	10	1	1	332	35127	34129	0	618
1590	LLXH01001086.1	94.317	739	13	1	1	710	31157	28941	0	1415
1591	LLXH01000016.1	99.793	483	1	0	1	483	132610	134058	0	973
1596	LLXH01001784.1	64.35	331	76	4	1	292	13712	14695	2.34e-133	418
1597	LLXH01000457.1	80.464	302	28	2	1	272	65672	66574	1.63e-156	484
1599	LLXH01000967.1	99.2	125	1	0	18	142	27398	27024	9.58e-62	206
1604	LLXH01001339.1	90.094	212	0	1	1	191	15348	15983	5e-127	385
1609	LLXH01000301.1	76.459	497	87	2	1	467	63978	62488	0	743
1610	LLXH01001309.1	93.789	483	6	1	1	459	3037	4485	0	881
1611	LLXH01001309.1	91.634	514	4	1	1	475	5257	6798	0	889
1612	LLXH01001309.1	93.516	401	2	1	1	377	8358	9560	0	762
1613	LLXH01002129.1	99.183	367	3	0	80	446	6360	7460	0	721
1614	LLXH01000532.1	92.758	359	2	1	1	335	53634	54710	0	665
1615	LLXH01000140.1	98.37	368	6	0	80	447	27399	26296	0	711
1616	LLXH01003639.1	99.467	375	2	0	84	458	3071	4195	0	703
1617	LLXH01000344.1	67.453	212	3	2	3	148	11301	10666	1.23e-128	229
1624	LLXH01000036.1	99.483	387	2	0	87	473	13355	14515	0	791
1625	LLXH01000140.1	72.17	212	4	2	79	235	99009	98374	3.49e-121	286
1626	LLXH01002664.1	87.267	322	41	0	81	402	3920	2955	0	568
1627	LLXH01000222.1	99.483	387	2	0	79	465	83570	84730	0	761
1628	LLXH01000222.1	94.32	493	1	1	1	466	85727	87205	0	809
1629	LLXH01000222.1	69.828	116	7	1	63	150	88507	88160	2e-63	147
1633	LLXH01000818.1	93.043	115	8	0	1	115	13243	13587	2.73e-50	172
1637	LLXH01004328.1	70.492	61	18	0	92	152	2525	2343	6.66e-34	93.6
1639	LLXH01000060.1	100	203	0	0	1	203	111406	112014	2.3e-133	414
1641	LLXH01002061.1	84.483	174	27	0	1	174	4066	4587	1.61e-95	310
1642	LLXH01000937.1	95.862	145	6	0	1	145	60240	59806	2.18e-142	289
1643	LLXH01001618.1	99.741	386	1	0	1	386	2627	1470	0	721
1646	LLXH01001784.1	65.455	330	79	3	1	296	13712	14698	5e-137	429
1647	LLXH01003672.1	75.51	98	2	1	1	76	4591	4298	1.09e-59	144
1650	LLXH01001537.1	86.643	277	7	1	45	291	36851	36021	1.4e-133	426
1651	LLXH01001537.1	99.663	297	1	0	886	1182	32264	33154	0	532
1653	LLXH01002785.1	73.18	261	13	2	31	234	1409	627	1.03e-115	363
1659	LLXH01001410.1	98.624	218	3	0	1	218	4777	5430	1.06e-140	436
1664	LLXH01002384.1	44.051	311	41	6	1	178	3670	4602	7.44e-51	176
1665	LLXH01001751.1	100	248	0	0	1	248	7768	8511	7.23e-162	508
1666	LLXH01001751.1	93.289	149	3	1	80	221	6773	7219	1.85e-140	288
1667	LLXH01000210.1	97.4	577	15	0	274	850	41370	39640	0	1034
1670	LLXH01000174.1	96.578	263	9	0	20	282	66168	65380	5.02e-160	494
1671	LLXH01000174.1	99.281	139	1	0	1	139	68072	67656	1.27e-90	288
1672	LLXH01003306.1	75	48	12	0	79	126	198	341	3.43e-17	78.6
1673	LLXH01000201.1	100	70	0	0	147	216	50913	51122	3.09e-96	145
1676	LLXH01000669.1	100	75	0	0	1	75	45822	46046	4.08e-44	152
1678	LLXH01000909.1	100	40	0	0	1	40	15754	15873	7.95e-28	80.1
1679	LLXH01000120.1	76.19	42	2	1	18	51	42568	42443	1.7e-11	57.8
1680	LLXH01002680.1	93.069	101	7	0	1	101	2411	2109	3.17e-70	188
1684	LLXH01000383.1	73.756	221	7	1	3	172	51510	50848	1.73e-97	315
1687	LLXH01000071.1	99.456	551	3	0	1	551	81631	79979	0	1068
1689	LLXH01000071.1	99.179	609	5	0	1	609	88152	89978	0	1197
1690	LLXH01000071.1	100	160	0	0	1	160	94584	94105	6.85e-92	293
1692	LLXH01002640.1	93.129	684	19	2	1	656	6026	8077	0	1155
1693	LLXH01000017.1	76.531	98	1	1	202	277	63363	63070	1.96e-128	154
1695	LLXH01001462.1	100	154	0	0	123	276	15837	15376	7.18e-158	320
1704	LLXH01000824.1	99.696	329	1	0	1	329	15228	14242	0	593
1705	LLXH01000824.1	100	81	0	0	88	168	19879	19637	1.58e-47	166
1706	LLXH01000615.1	100	98	0	0	1	98	29126	28833	2.33e-61	202
1707	LLXH01000615.1	66.667	99	32	1	181	278	13930	14226	8.67e-73	111
1708	LLXH01000615.1	67.949	234	2	2	1	161	24317	25018	7.2e-135	286
1709	LLXH01001812.1	65.6	250	30	3	1	194	4082	4831	2.31e-94	305
1713	LLXH01000579.1	70.82	305	19	3	1	235	11401	10487	1.01e-108	345
1714	LLXH01001051.1	51.852	297	66	6	26	249	43390	44268	1.28e-79	265
1723	LLXH01001249.1	89.744	39	4	0	16	54	15008	14892	3.41e-16	71.6
1725	LLXH01000195.1	99.736	379	1	0	50	428	44772	45908	0	780
1726	LLXH01000975.1	86.239	218	8	1	1	196	228	881	4.66e-89	286
1727	LLXH01000254.1	100	162	0	0	1	162	46848	46363	4.31e-88	282
1728	LLXH01000254.1	100	159	0	0	1	159	42347	41871	1.16e-58	197
1731	LLXH01004170.1	91.791	134	11	0	71	204	3751	3350	2.57e-103	251
1733	LLXH01000693.1	51.316	152	14	6	1	96	28770	29213	3.21e-29	110
1734	LLXH01000693.1	99.537	216	1	0	1	216	30765	30118	2.69e-141	437
1738	LLXH01000873.1	100	33	0	0	26	58	48786	48884	3.48e-15	68.6
1739	LLXH01002981.1	90.741	54	5	0	10	63	3103	3264	1.38e-09	53.1
1740	LLXH01000255.1	64.706	306	9	3	1	207	52936	52019	3.53e-95	305
1743	LLXH01001355.1	91.892	37	3	0	1	37	25193	25083	1.42e-16	67
1745	LLXH01003738.1	83.333	30	5	0	91	120	3448	3537	8.65e-09	53.5
1747	LLXH01000572.1	93.363	226	15	0	1	226	27391	28068	3.49e-131	409
1748	LLXH01002491.1	97.938	97	2	0	10	106	4600	4890	7.11e-59	196
1750	LLXH01000058.1	56.031	257	5	3	78	226	15854	15084	3.63e-72	239
1752	LLXH01001280.1	94.983	598	3	2	145	715	18685	16892	0	1176
1756	LLXH01000488.1	44.737	38	21	0	3	40	51185	51072	0.000139	41.6
1757	LLXH01003221.1	55.963	109	23	2	6	90	109	432	8.44e-29	108
1759	LLXH01002423.1	47.547	265	74	3	1	200	3011	2217	9.34e-65	224
1760	LLXH01004873.1	91.077	325	27	1	28	350	1368	394	5.81e-166	476
1761	LLXH01000206.1	85.625	160	19	2	1	158	133408	133881	1.23e-79	259
1762	LLXH01002219.1	88.235	119	13	1	33	150	5799	5443	8.08e-63	214
1765	LLXH01003494.1	46.977	430	112	6	72	398	2041	791	1.62e-89	292
1766	LLXH01001197.1	64.486	107	15	1	70	153	12673	12353	5.19e-77	132
1767	LLXH01000521.1	82.266	203	32	2	213	411	67618	68226	2.27e-168	333
1775	LLXH01002022.1	100	73	0	0	1	73	8943	8725	7.45e-54	153
1781	LLXH01000449.1	99.232	521	4	0	1	521	16560	14998	0	1019
1782	LLXH01000449.1	100	137	0	0	16	152	21332	21742	7.53e-132	285
1785	LLXH01000984.1	97.08	137	4	0	49	185	50806	50396	6.75e-135	276
1787	LLXH01000498.1	99.093	441	4	0	52	492	23389	22067	0	751
1788	LLXH01000982.1	99.338	151	1	0	1	151	21163	21615	5.56e-91	290
1790	LLXH01000051.1	77.914	326	32	1	1	286	125425	124448	1.96e-152	473
1791	LLXH01001010.1	47.682	604	152	12	215	656	5543	7348	8e-148	476
1792	LLXH01000996.1	99.206	126	1	0	85	210	27535	27158	8.7e-126	254
1793	LLXH01000996.1	80.339	590	8	3	17	498	29753	27984	0	929
1801	LLXH01003205.1	92.079	202	16	0	2	203	1437	832	1.77e-168	337
1804	LLXH01000428.1	99.2	125	1	0	1	125	1001	627	1.8e-80	258
1805	LLXH01002858.1	94.652	187	10	0	40	226	8343	8903	3.38e-119	369
1806	LLXH01000051.1	96.629	178	6	0	1	178	125476	124943	3.62e-114	358
1807	LLXH01001999.1	85.673	342	49	0	1	342	5458	6483	0	571
1810	LLXH01000016.1	92.742	248	18	0	80	327	200571	199828	9.34e-179	472
1814	LLXH01000396.1	93.333	75	5	0	133	207	60626	60850	1.49e-92	143
1815	LLXH01000396.1	100	77	0	0	138	214	61985	61755	1.94e-43	156
1816	LLXH01001627.1	92	125	7	1	1	125	25813	25448	4.37e-93	229
1818	LLXH01001627.1	70.13	77	4	1	1	58	22259	22029	4.24e-39	106
1819	LLXH01001627.1	80.864	162	4	1	1	135	19014	19499	3.52e-80	193
1820	LLXH01002085.1	93.548	124	3	1	309	427	9315	9686	8.69e-84	203
1821	LLXH01000870.1	97.273	110	0	1	16	122	22158	21829	1.58e-62	207
1823	LLXH01000583.1	98.519	135	2	0	1	135	15263	14859	1.7e-88	282
1826	LLXH01001576.1	86.735	196	26	0	142	337	19934	20521	5.97e-127	288
1827	LLXH01000059.1	93.151	73	2	1	22	94	90796	90587	5.76e-60	133
1830	LLXH01001576.1	98.883	179	2	0	32	210	19934	20470	4.78e-89	287
1831	LLXH01004735.1	66.116	121	13	2	3	95	414	52	1.15e-38	137
1832	LLXH01001999.1	89.457	313	33	0	1	313	5458	6396	1.06e-175	541
1833	LLXH01000699.1	79.661	177	1	1	2	143	44565	44035	1.08e-76	248
1834	LLXH01003810.1	58.182	220	30	2	3	160	6942	7601	1.33e-64	214
1836	LLXH01001034.1	74.86	179	22	1	1	156	42946	42410	9.3e-82	263
1838	LLXH01001645.1	95.322	171	8	0	85	255	11693	12205	6.64e-140	337
1839	LLXH01001034.1	77.688	493	84	3	136	605	42919	41450	0	693
1840	LLXH01003151.1	89.362	94	10	0	9	102	533	252	8.38e-33	123
1842	LLXH01008622.1	63.75	80	1	1	1	52	400	639	2.51e-25	93.6
1847	LLXH01000855.1	99.452	365	2	0	1	365	48723	47629	0	659
1850	LLXH01000613.1	100	1112	0	0	1	1112	46587	49922	0	2118
1856	LLXH01000584.1	72.789	147	10	2	3	119	19087	19527	5.55e-56	188
1857	LLXH01000584.1	99.84	624	1	0	79	702	18484	16613	0	1270
1861	LLXH01001452.1	98.305	59	1	0	1	59	17282	17458	6.91e-32	116
1862	LLXH01000569.1	54.639	97	17	2	12	81	33624	33914	1.01e-21	89
1864	LLXH01003640.1	94.286	35	2	0	71	105	107	3	1.38e-14	69.3
1875	LLXH01006186.1	82.418	91	15	1	1	91	446	177	1.16e-43	146
1877	LLXH01000485.1	90.998	511	2	2	93	559	4987	3455	0	789
1878	LLXH01000308.1	88.546	227	4	1	1	205	4202	4882	1.12e-127	397
1879	LLXH01001645.1	95.817	263	11	0	1	263	2930	3718	1.6e-170	524
1887	LLXH01000768.1	98.684	76	1	0	1	76	34285	34512	2.33e-46	159
1892	LLXH01001008.1	94.643	112	6	0	1	112	35635	35300	3.43e-67	221
1894	LLXH01003984.1	78.169	142	30	1	34	174	601	176	1.01e-55	188
1895	LLXH01006186.1	63.519	233	36	2	1	186	860	168	3.17e-93	278
1896	LLXH01003292.1	93.491	169	11	0	30	198	2695	2189	4.96e-79	257
1897	LLXH01001707.1	94.372	231	13	0	1	231	10644	9952	2.02e-146	452
1898	LLXH01002733.1	82.234	394	30	1	192	545	2898	1717	0	650
1899	LLXH01000684.1	90.517	116	1	1	49	154	37025	36678	1.58e-63	211
1902	LLXH01001999.1	85.549	346	50	0	1	346	5458	6495	0	577
1903	LLXH01000781.1	98.833	257	3	0	1	257	7090	7860	1.54e-159	491
1904	LLXH01000781.1	88.444	225	2	1	1	201	8372	9046	9.76e-116	363
1905	LLXH01000471.1	94.194	310	14	1	73	378	41555	40626	0	593
1908	LLXH01001354.1	97.826	46	1	0	10	55	11515	11378	1.38e-23	92.4
1910	LLXH01000381.1	84.342	281	16	1	127	379	66548	67390	2.7e-143	455
1911	LLXH01000037.1	100	114	0	0	1	114	112257	111916	1.39e-46	160
1915	LLXH01000520.1	94	100	2	1	4	103	28978	28691	1.37e-56	189
1917	LLXH01000752.1	71.4	500	108	7	1	469	22094	20607	0	673
1920	LLXH01002127.1	100	49	0	0	1	49	12766	12912	3.9e-26	106
1921	LLXH01001437.1	100	44	0	0	1	44	16231	16100	5.22e-25	96.7
1922	LLXH01000511.1	85.938	64	9	0	142	205	69469	69278	2.09e-70	111
1923	LLXH01001361.1	55.506	445	71	7	1	322	5563	4241	1.13e-135	435
1926	LLXH01008807.1	93.043	230	16	0	8	237	3	692	2.73e-103	300
1928	LLXH01004742.1	96.694	242	8	0	1	242	797	72	1.5e-144	445
1929	LLXH01002423.1	94.845	97	5	0	1	97	6190	5900	1.57e-43	153
1932	LLXH01001648.1	96.947	131	4	0	1	131	8686	8294	5.21e-71	231
1933	LLXH01001648.1	93.333	15	1	0	15	29	6486	6442	0.000236	32.7
1934	LLXH01001648.1	97.826	322	7	0	1	322	1908	943	0	654
1938	LLXH01001021.1	76.042	96	0	1	1	73	3193	3480	1.62e-39	138
1942	LLXH01000984.1	80.386	311	10	3	513	776	8294	9214	0	470
1943	LLXH01000873.1	98.571	140	2	0	1	140	26330	26749	3.16e-78	253
1946	LLXH01002875.1	70.657	852	130	10	1	763	119	2581	0	1147
1947	LLXH01002452.1	96.865	638	20	0	1	638	1225	3138	0	1196
1948	LLXH01007274.1	100	119	0	0	1	119	833	477	3.72e-82	243
1949	LLXH01002423.1	98.639	147	2	0	1	147	9598	9158	3.19e-96	305
1950	LLXH01002423.1	97.712	306	7	0	1	306	9030	8113	0	611
1951	LLXH01007274.1	90.789	76	7	0	61	136	890	663	1.19e-43	146
1952	LLXH01000056.1	99.099	444	4	0	1	444	81851	80520	0	769
1953	LLXH01006904.1	75.29	259	1	2	51	246	17	793	9.36e-118	340
1954	LLXH01000081.1	100	59	0	0	72	130	36488	36664	5.64e-34	125
1958	LLXH01001999.1	89.231	325	35	0	1	325	5461	6435	0	573
1959	LLXH01000330.1	67.869	305	63	4	156	433	1170	2060	2.81e-124	399
1960	LLXH01000436.1	98	50	1	0	176	225	10114	9965	4.5e-41	108
1961	LLXH01002491.1	75.281	89	0	1	1	67	3498	3764	1.75e-34	124
1963	LLXH01000436.1	78.906	128	0	1	24	124	12795	12412	9.75e-98	191
1964	LLXH01000282.1	66.839	386	94	8	310	667	6966	5827	0	441
1965	LLXH01003292.1	94.074	270	16	0	1	270	2692	1883	1.24e-148	448
1969	LLXH01001610.1	95.652	92	4	0	1	92	8850	9125	6.15e-86	179
1970	LLXH01000735.1	99.281	139	1	0	1	139	70595	71011	2.02e-85	280
1971	LLXH01001656.1	84	75	12	0	52	126	29459	29683	1.05e-27	108
1973	LLXH01000746.1	66.4	125	20	1	1	103	19372	19746	3.4e-64	164
1974	LLXH01000436.1	65.625	128	17	1	171	271	12795	12412	4.33e-94	167
1975	LLXH01000746.1	78.626	131	2	1	23	127	17762	18154	6.06e-58	194
1978	LLXH01001464.1	99.573	468	2	0	5	472	36428	37831	0	926
1979	LLXH01000344.1	94.332	494	1	1	1	467	13232	14713	0	889
1980	LLXH01000344.1	90.657	289	0	1	1	262	16476	15610	4.94e-166	511
1981	LLXH01000344.1	89.484	504	0	1	1	451	18801	17290	0	781
1982	LLXH01000344.1	98.596	356	5	0	94	449	20400	19333	0	689
1984	LLXH01000183.1	99.387	326	2	0	225	550	26522	25545	0	640
1986	LLXH01000456.1	80.952	399	37	1	79	438	12644	13840	0	607
1987	LLXH01000456.1	89.836	305	5	1	1	279	15664	16578	1.47e-180	553
1991	LLXH01002511.1	52.459	61	2	1	18	51	8725	8543	2.32e-12	48.9
1992	LLXH01001218.1	94.65	486	2	1	1	462	21411	19954	0	918
1999	LLXH01000016.1	100	108	0	0	204	311	95760	96083	9.34e-50	179
2001	LLXH01002311.1	88.372	86	10	0	114	199	1001	744	5.23e-82	163
2003	LLXH01002311.1	68.8	125	16	1	1	102	2016	1642	5.58e-99	157
2004	LLXH01000615.1	100	52	0	0	65	116	19703	19548	2.69e-33	106
2006	LLXH01004519.1	82.132	319	37	3	1	305	1692	754	1.8e-172	522
2007	LLXH01000600.1	71.25	160	12	1	1	126	6151	5672	6.93e-58	194
2009	LLXH01000658.1	93.785	177	11	0	111	287	5454	5984	1.19e-109	350
2012	LLXH01001061.1	98.4	250	4	0	1	250	7274	6525	4.74e-160	493
2019	LLXH01005273.1	100	35	0	0	123	157	628	732	4.46e-16	75.5
2023	LLXH01000465.1	75.74	338	28	2	1	284	1295	2308	3.78e-158	490
2030	LLXH01001026.1	96.97	66	2	0	19	84	36427	36624	3.72e-66	131
2031	LLXH01000912.1	97.931	145	2	1	1	145	18582	18151	8.43e-67	224
2033	LLXH01000415.1	46.988	83	42	1	2	82	3791	3543	1.79e-19	84
2034	LLXH01000185.1	77.5	280	4	2	1	221	71593	70754	3.23e-118	372
2035	LLXH01000132.1	55.301	698	144	14	6	549	2346	4397	0	672
2036	LLXH01000275.1	99.821	560	1	0	1	560	27646	25967	0	966
2038	LLXH01000480.1	97.716	394	9	0	43	436	41558	42739	0	765
2042	LLXH01000145.1	100	71	0	0	1	71	60310	60098	1.59e-40	145
2043	LLXH01000060.1	60.465	86	8	2	1	60	31840	31583	1.45e-09	47.8
2044	LLXH01000121.1	91.071	56	5	0	31	86	56257	56424	7.73e-27	107
2047	LLXH01000987.1	94.118	68	4	0	10	77	34500	34297	4.2e-38	135
2050	LLXH01001840.1	99.02	204	2	0	24	227	2389	3000	2.52e-118	372
2053	LLXH01000408.1	66.423	137	10	1	33	133	5346	4936	1.57e-39	149
2059	LLXH01005663.1	85.859	99	14	0	18	116	714	418	3e-40	139
2060	LLXH01002662.1	96.257	187	7	0	104	290	7011	6451	1.6e-102	330
2061	LLXH01000997.1	91.72	157	13	0	1	157	990	1460	9.55e-68	223
2064	LLXH01000166.1	63.81	105	9	1	56	131	30899	31213	1.35e-49	124
2065	LLXH01001776.1	62	250	50	2	396	600	2440	3189	2.82e-140	270
2066	LLXH01000465.1	74.729	277	29	1	3	238	641	1471	2.71e-107	341
2067	LLXH01009503.1	54.422	147	23	1	1	103	486	46	4.51e-44	143
2068	LLXH01003105.1	86.62	142	2	1	101	225	345	770	1.49e-147	251
2069	LLXH01001433.1	98.765	162	2	0	57	218	21365	21850	1.28e-105	322
2073	LLXH01000085.1	100	103	0	0	1	103	82205	81897	8.39e-64	213
2076	LLXH01005258.1	71.963	107	3	1	1	80	906	1226	6.78e-42	143
2078	LLXH01000081.1	86.486	37	5	0	3	39	92446	92556	8.25e-15	67.4
2079	LLXH01001315.1	56.113	319	86	8	61	326	23905	24858	0	312
2081	LLXH01000544.1	67.665	334	36	4	1	264	43749	42754	9.54e-135	421
2093	LLXH01000508.1	64.935	308	1	4	1	201	32457	33380	0	301
2096	LLXH01002566.1	81.224	245	46	0	1	245	21295	22029	6.95e-133	414
2097	LLXH01002566.1	92.113	355	28	0	1	355	21295	22359	0	684
2098	LLXH01002566.1	67.792	1037	222	7	1	959	21295	24303	0	1332
2099	LLXH01003954.1	99.048	105	1	0	1	105	1249	1563	2.92e-65	211
2100	LLXH01002420.1	98.387	62	1	0	1	62	4076	4261	1.3e-34	124
2103	LLXH01003703.1	98.507	134	2	0	1	134	1472	1873	5.77e-70	229
2104	LLXH01003703.1	99.462	186	1	0	34	219	621	1178	1.33e-121	316
2106	LLXH01009463.1	78.4	125	27	0	1	125	550	176	7.39e-61	189
2107	LLXH01003703.1	74.089	247	37	1	1	220	1241	1981	1.36e-86	281
2108	LLXH01009463.1	79.2	125	26	0	1	125	550	176	4e-62	192
2110	LLXH01009463.1	80.892	157	30	0	1	157	550	80	2.61e-65	201
2112	LLXH01001533.1	94.737	38	2	0	1	38	24912	25025	3.98e-20	68.9
2113	LLXH01000458.1	45.874	412	110	9	1	304	14755	15975	1.85e-66	227
2114	LLXH01000327.1	57.143	112	1	1	1	65	67235	67570	9.98e-29	107
2115	LLXH01000217.1	71.963	107	0	1	1	77	67132	67452	1.33e-41	145
2117	LLXH01000317.1	100	243	0	0	1	243	1832	1104	1.16e-125	394
2118	LLXH01010091.1	86.667	105	14	0	8	112	2	316	2.11e-32	113
2119	LLXH01004265.1	91.549	142	12	0	2	143	1182	757	1.55e-89	275
2121	LLXH01000306.1	50.943	53	26	0	5	57	107213	107371	8.94e-10	55.8
2122	LLXH01000862.1	90	40	4	0	23	62	17223	17342	1.94e-16	72.4
2123	LLXH01000681.1	82.209	163	29	0	1	163	47465	46977	1.04e-82	267
2125	LLXH01002858.1	92.086	417	3	1	1	387	6851	8101	0	783
2126	LLXH01005641.1	55.729	192	60	1	3	169	623	48	1.75e-71	223
2127	LLXH01000681.1	79.755	163	33	0	1	163	47465	46977	1.68e-91	262
2129	LLXH01001392.1	85.117	383	1	2	125	451	36026	34878	0	650
2130	LLXH01001392.1	98.333	120	2	0	1	120	33588	33947	3.55e-74	240
2133	LLXH01000454.1	100	537	0	0	1	537	39092	40702	0	1026
2134	LLXH01001379.1	100	129	0	0	63	191	19587	19973	2.43e-75	177
2136	LLXH01003442.1	75.2	250	8	2	33	228	3376	4125	5.64e-112	353
2138	LLXH01004494.1	93.023	129	7	1	191	317	653	267	1.85e-127	239
2139	LLXH01000036.1	91.228	57	5	0	13	69	68191	68361	1.27e-37	108
2140	LLXH01000036.1	79.508	122	12	1	1	109	69099	69464	5.24e-58	192
2142	LLXH01001372.1	85.227	88	13	0	5	92	5233	4970	5.59e-36	129
2143	LLXH01000231.1	98.638	367	5	0	1	367	53916	52816	0	620
2151	LLXH01001049.1	72.464	138	20	3	1	126	25976	25581	7.65e-57	191
2152	LLXH01001051.1	81.967	61	11	0	1	61	3251	3433	1.47e-65	107
2153	LLXH01001051.1	51.429	105	3	1	1	57	2596	2910	9.98e-23	90.1
2154	LLXH01000010.1	98.319	119	2	0	1	119	752	396	6.84e-63	208
2155	LLXH01002875.1	76.074	163	33	3	1	163	3693	4163	1.65e-52	180
2158	LLXH01000489.1	100	219	0	0	1	219	102433	101777	4.7e-127	410
2159	LLXH01001835.1	71.264	87	3	1	25	89	1931	1671	3.02e-36	114
2164	LLXH01001195.1	71.429	182	0	2	1	130	19414	18869	2.53e-74	241
2168	LLXH01000852.1	98.933	750	8	0	821	1570	7763	5514	0	1412
2169	LLXH01001759.1	92.456	676	0	2	1	625	11569	9542	0	1258
2171	LLXH01000457.1	90.884	724	15	2	1	673	82411	80240	0	1254
2173	LLXH01002257.1	58.427	89	12	2	1	66	11310	11570	3.59e-22	89
2179	LLXH01000529.1	79.927	274	23	1	58	299	3055	2234	2.74e-136	427
2180	LLXH01001032.1	99.713	348	1	0	27	374	25656	26699	0	653
2183	LLXH01001187.1	78.235	170	5	1	1	138	7404	6895	5.38e-79	254
2187	LLXH01000157.1	90	40	4	0	1	40	87416	87535	2.78e-18	77
2190	LLXH01001299.1	90	230	2	1	1	209	17963	18652	1.17e-133	419
2191	LLXH01001055.1	87.5	80	10	0	1	80	131	370	4.75e-34	124
2192	LLXH01001098.1	96.491	57	2	0	1	57	49932	49762	2.76e-32	118
2193	LLXH01001692.1	77.083	144	29	2	1	141	7724	8152	7.48e-59	199
2195	LLXH01001392.1	98.077	104	2	0	1	104	42942	43253	7.32e-67	204
2196	LLXH01000677.1	100	112	0	0	69	180	19493	19158	6.35e-66	219
2197	LLXH01000677.1	98.417	379	6	0	83	461	22772	23908	0	729
2198	LLXH01000677.1	98.561	139	2	0	1	139	24535	24119	1.11e-89	285
2199	LLXH01003141.1	85.995	407	5	1	48	402	2991	4211	0	612
2200	LLXH01000192.1	86.52	319	5	2	12	292	74511	73555	2.94e-172	530
2203	LLXH01000499.1	96.109	257	10	0	127	383	5043	5813	8.36e-158	461
2205	LLXH01001461.1	90.196	51	5	0	1	51	12427	12275	2.69e-25	97.1
2207	LLXH01000921.1	96.296	81	3	0	1	81	814	572	1.69e-46	159
2208	LLXH01001072.1	74.699	332	50	2	36	336	9669	8683	6.84e-161	499
2211	LLXH01003318.1	99.268	410	3	0	308	717	4089	2860	0	835
2214	LLXH01000454.1	71.084	83	3	1	1	62	25640	25392	4.09e-29	108
2224	LLXH01003413.1	72.015	268	61	3	1	255	4639	3839	6.41e-124	389
2225	LLXH01000250.1	83.688	141	23	0	1	141	70864	71286	3.92e-59	198
2227	LLXH01001392.1	63.636	88	27	2	10	92	45707	45970	6.47e-32	118
2228	LLXH01000550.1	98.361	244	4	0	9	252	56773	57504	5.47e-138	430
2231	LLXH01002385.1	96.154	52	2	0	16	67	5167	5012	9e-12	49.3
2232	LLXH01000032.1	98.842	259	3	0	98	356	92433	93209	0	496
2234	LLXH01000721.1	64.894	94	5	1	3	68	23453	23172	8.29e-27	102
2237	LLXH01000736.1	100	357	0	0	16	372	23615	22545	0	721
2238	LLXH01002495.1	100	89	0	0	1	89	9420	9154	1.5e-52	177
2239	LLXH01000427.1	71.429	77	22	0	1	77	72379	72609	7.55e-30	111
2242	LLXH01005089.1	83.851	161	23	1	1	161	1504	1031	5.87e-88	268
2243	LLXH01001691.1	77.239	268	58	2	1	267	25357	26154	1.27e-140	438
2244	LLXH01000250.1	98.246	114	2	0	1	114	71002	71343	2.34e-69	226
2245	LLXH01006579.1	98.837	86	1	0	1	86	3143	3400	4.39e-53	179
2246	LLXH01006579.1	68	25	8	0	1	25	3390	3316	0.000311	37.7
2251	LLXH01000115.1	97.251	291	8	0	157	447	88995	88123	0	574
2252	LLXH01000254.1	98.214	56	1	0	1	56	37902	37735	3.8e-32	117
2255	LLXH01001015.1	68.868	106	0	1	1	73	13209	12892	2.17e-38	135
2257	LLXH01000377.1	100	441	0	0	1	441	36209	37531	0	850
2261	LLXH01000085.1	98.837	86	1	0	1	86	119928	120185	1.9e-54	175
2263	LLXH01000085.1	100	147	0	0	1	147	116988	117428	1.43e-84	271
2265	LLXH01001109.1	100	47	0	0	1	47	27278	27418	3.9e-25	97.1
2274	LLXH01004267.1	42.105	57	2	1	26	51	262	92	2.19e-09	33.5
2275	LLXH01000294.1	86.207	174	0	1	108	257	61717	62238	3.31e-114	300
2276	LLXH01000294.1	77.6	125	0	1	1	97	64126	64500	2.18e-54	182
2277	LLXH01002557.1	80.108	186	12	1	1	161	900	1457	9.49e-87	254
2281	LLXH01004267.1	45.614	57	0	1	26	51	262	92	9.33e-11	38.5
2284	LLXH01001618.1	98.458	454	7	0	1	454	5627	6988	0	865
2285	LLXH01001618.1	99.274	413	3	0	4	416	3069	4307	0	769
2286	LLXH01001599.1	96.364	55	2	0	1	55	1010	846	2.75e-30	112
2288	LLXH01002838.1	99.209	253	2	0	1	253	6012	5254	6.47e-156	481
2291	LLXH01001554.1	46.392	97	50	1	4	100	14010	13726	1.38e-19	88.6
2295	LLXH01000535.1	56.25	256	105	3	1	253	20415	19660	8.63e-88	300
2299	LLXH01001817.1	100	125	0	0	1	125	10365	10739	5.48e-81	260
2301	LLXH01000941.1	60	125	16	2	5	95	88977	89351	1.37e-35	128
2303	LLXH01001263.1	99.329	149	1	0	1	149	43909	43463	2.7e-91	290
2305	LLXH01002772.1	59.155	142	8	2	1	92	12594	12169	7.07e-38	135
2306	LLXH01000301.1	82.567	631	69	9	35	625	5531	3642	0	980
2308	LLXH01001536.1	98.914	829	9	0	188	1016	14333	11847	0	1615
2309	LLXH01000688.1	98.429	191	3	0	271	461	32097	32669	3.11e-159	358
2310	LLXH01000688.1	95.385	65	3	0	22	86	29098	28904	1.1e-35	129
2312	LLXH01000049.1	100	64	0	0	1	64	33251	33442	2.12e-38	114
2316	LLXH01004520.1	90	20	2	0	4	23	2598	2657	5.36e-06	40.8
2318	LLXH01005846.1	78.659	164	10	2	1	139	744	1235	4.21e-80	243
2321	LLXH01000376.1	90.876	274	2	1	1	251	62562	61741	3.2e-148	459
2322	LLXH01000924.1	100	166	0	0	1	166	3842	3345	1.83e-61	212
2323	LLXH01000100.1	99.057	424	4	0	89	512	67593	66322	0	828
2324	LLXH01002334.1	61.624	271	55	4	1	225	9616	8813	8.15e-91	293
2325	LLXH01000221.1	67.901	243	22	5	1	187	26669	25941	2.85e-90	290
2328	LLXH01001861.1	99.608	255	1	0	75	329	6296	7060	3.48e-142	446
2330	LLXH01001912.1	90.698	43	4	0	1	43	46522	46650	1.4e-21	87
2332	LLXH01000402.1	96.859	382	12	0	38	419	70866	72011	0	763
2333	LLXH01000012.1	68.263	167	7	1	204	324	119053	119553	1.71e-154	219
2334	LLXH01001792.1	73.933	445	73	10	76	487	28976	30280	0	602
2336	LLXH01000549.1	96.226	53	2	0	17	69	29497	29655	4.73e-26	100
2337	LLXH01002532.1	98.522	203	3	0	1	203	6344	6952	1.54e-115	364
2339	LLXH01001567.1	61.818	110	16	1	24	107	23471	23800	1.55e-31	117
2343	LLXH01000404.1	95.833	48	2	0	10	57	8580	8437	8.41e-24	93.2
2345	LLXH01001999.1	91.589	214	18	0	1	214	5458	6099	5.83e-128	400
2346	LLXH01000677.1	94.558	147	8	0	1	147	24559	24119	6.88e-92	292
2347	LLXH01000677.1	74.592	736	111	7	1	665	26311	24119	0	1032
2348	LLXH01000677.1	66.484	182	0	2	21	141	30175	29630	4.41e-68	224
2349	LLXH01000677.1	74.33	522	57	6	1	451	26311	24764	0	698
2350	LLXH01006687.1	45.283	53	3	1	57	83	737	895	5.95e-10	35.8
2355	LLXH01002671.1	83.333	48	7	1	5	52	11058	10918	6.87e-19	79
2356	LLXH01002861.1	90.58	138	12	1	1	138	2655	3065	5.98e-69	228
2357	LLXH01001367.1	93.421	76	5	0	56	131	22458	22231	3.82e-68	148
2358	LLXH01004494.1	84.564	149	22	1	148	295	653	207	9.09e-80	255
2359	LLXH01000856.1	98.901	91	1	0	13	103	31900	31628	1.24e-55	186
2364	LLXH01002696.1	84.444	45	7	0	13	57	13785	13919	2.59e-18	77.4
2368	LLXH01000214.1	93.476	797	0	2	17	761	16459	18849	0	1434
2369	LLXH01000947.1	98.131	107	2	0	29	135	4155	4475	3.77e-67	195
2373	LLXH01000383.1	100	244	0	0	63	306	8892	8161	1.16e-153	486
2377	LLXH01000383.1	86.667	195	2	1	122	292	13197	13781	0	301
2380	LLXH01000383.1	82.677	381	10	4	237	562	21351	20212	0	609
2383	LLXH01000150.1	52.703	74	6	1	11	55	13196	13417	3.12e-16	70.1
2388	LLXH01000043.1	59.862	289	37	4	50	260	121159	120296	2.77e-95	307
2392	LLXH01001604.1	84.593	344	26	2	28	345	2251	3279	2.98e-180	555
2393	LLXH01000117.1	46.386	761	260	22	648	1285	116588	114381	0	581
2400	LLXH01000085.1	83.66	153	0	1	1	128	186129	185671	1e-76	248
2402	LLXH01000483.1	75.163	306	4	3	41	274	6919	6002	2.83e-136	410
2409	LLXH01005473.1	97.585	207	5	0	1	207	687	1307	3.25e-144	411
2415	LLXH01000002.1	95.909	440	12	1	1	434	230172	231491	0	717
2417	LLXH01000011.1	69.5	200	2	2	174	314	70464	71063	3.04e-57	174
2420	LLXH01001434.1	83.456	272	13	2	129	374	9411	10208	1.32e-149	451
2421	LLXH01000397.1	100	113	0	0	1	113	93877	94215	9.03e-72	233
2422	LLXH01000397.1	98.734	395	5	0	164	558	89528	90712	0	712
2425	LLXH01000076.1	95.556	45	2	0	36	80	62619	62753	1.75e-23	93.6
2427	LLXH01003984.1	92.448	384	28	1	1	384	1234	86	0	664
2428	LLXH01000741.1	100	23	0	0	20	42	41307	41375	2.15e-12	47.8
2431	LLXH01000521.1	82.203	236	2	1	1	196	50480	51187	1.97e-106	336
2438	LLXH01002176.1	79.452	73	15	0	1	73	4358	4576	3.77e-32	123
2440	LLXH01001131.1	85.227	88	12	1	1	87	17457	17720	1.38e-41	149
2442	LLXH01000179.1	65.289	121	13	1	66	157	22511	22873	2.32e-58	149
2445	LLXH01000233.1	95.238	42	2	0	1	42	34212	34087	2.32e-24	88.6
2446	LLXH01004562.1	95.833	48	2	0	19	66	4094	3951	1.02e-22	90.5
2448	LLXH01001435.1	86.842	114	14	1	43	156	33170	32832	9.79e-63	179
2449	LLXH01002854.1	76.074	163	9	1	110	272	7051	7449	4e-99	250
2461	LLXH01000305.1	88.393	224	1	1	1	199	24064	23393	7.21e-127	395
2463	LLXH01000305.1	97.015	67	2	0	1	67	25783	25583	3.02e-28	106
2466	LLXH01000305.1	100	81	0	0	109	189	29341	29583	3.19e-53	163
2469	LLXH01000395.1	67.273	55	18	0	1	55	77772	77608	1.25e-16	72.8
2474	LLXH01001519.1	60.156	128	1	1	1	78	4933	4550	2.4e-37	134
2475	LLXH01000606.1	84.77	348	0	2	1	295	54431	55474	2.17e-167	516
2480	LLXH01000606.1	97.521	121	3	0	37	157	38119	38481	9.14e-68	194
2481	LLXH01000606.1	100	31	0	0	30	60	35712	35804	6.64e-15	68.2
2483	LLXH01000012.1	97.748	222	1	1	1	222	136763	137416	4.47e-140	434
2484	LLXH01000012.1	80.435	46	9	0	4	49	138190	138053	4.02e-18	77.4
2485	LLXH01002454.1	52.525	198	26	4	16	146	15466	14876	3.43e-31	118
2487	LLXH01000761.1	100	328	0	0	1	328	8728	7745	0	624
2498	LLXH01002362.1	100	127	0	0	1	127	1677	1297	2.15e-55	187
2499	LLXH01002189.1	66.667	138	30	2	1	138	1163	1528	4.82e-46	160
2500	LLXH01001415.1	78.261	46	10	0	1	46	9272	9409	4.47e-17	73.9
2507	LLXH01000599.1	98.077	52	1	0	1	52	3787	3632	1.11e-34	106
2508	LLXH01000187.1	57.286	398	112	5	428	770	81037	82221	0	416
2509	LLXH01002553.1	98.524	271	4	0	1	271	5424	4612	1.57e-155	481
2512	LLXH01000579.1	67.176	131	14	1	1	102	41657	41265	5.11e-49	167
2513	LLXH01000216.1	69.6	125	11	2	8	106	74535	74164	8.31e-48	164
2514	LLXH01005613.1	93.75	64	4	0	1	64	938	1129	1.31e-34	124
2520	LLXH01000102.1	100	195	0	0	1	195	34130	34714	0	405
2522	LLXH01004280.1	98.148	108	2	0	1	108	297	620	1.51e-41	146
2529	LLXH01001262.1	62.185	119	18	1	298	389	11933	12289	2.12e-123	148
2533	LLXH01003347.1	73.759	141	29	2	43	183	7832	7434	6.72e-59	201
2534	LLXH01002121.1	100	56	0	0	1	56	8010	8177	2.45e-18	77.4
2538	LLXH01000036.1	44.944	89	15	1	1	55	32960	33226	5.04e-08	48.1
2539	LLXH01001102.1	66.667	72	1	1	1	49	1135	1350	2.5e-19	80.1
2541	LLXH01000566.1	54.369	103	0	1	1	56	24805	25113	9.4e-24	92.8
2546	LLXH01001293.1	97.429	350	9	0	1	350	6999	8048	0	686
2547	LLXH01001891.1	95.522	134	6	0	142	275	11160	10759	0	275
2550	LLXH01000381.1	54.962	131	16	2	9	96	67899	68291	7.22e-26	101
2552	LLXH01002385.1	91.877	357	3	1	224	554	7989	6919	0	610
2554	LLXH01000946.1	97.987	298	6	0	8	305	3006	2113	0	600
2565	LLXH01000828.1	100	110	0	0	1	110	40112	39783	2.41e-70	228
2566	LLXH01000828.1	98.013	151	3	0	117	267	42140	41688	6.17e-134	251
2567	LLXH01000128.1	97.917	48	1	0	58	105	20035	20178	6.92e-24	95.9
2571	LLXH01000688.1	100	72	0	0	6	77	12194	11979	9.28e-43	148
2576	LLXH01000748.1	67.692	130	1	1	4	92	8041	7652	6.69e-46	160
2577	LLXH01000748.1	75.676	148	25	4	1	145	3311	3730	4.36e-74	175
2582	LLXH01001113.1	89.744	156	16	0	129	284	2850	2383	4.87e-112	278
2589	LLXH01001002.1	99.753	405	1	0	1	405	25161	26375	0	801
2591	LLXH01000095.1	100	197	0	0	1	197	22220	21630	1.21e-99	317
2597	LLXH01003143.1	99.185	368	3	0	40	407	3273	2170	0	706
2598	LLXH01003143.1	100	293	0	0	1	293	1418	540	0	594
2602	LLXH01000489.1	76.5	200	0	2	227	379	43176	42577	1.48e-172	292
2610	LLXH01000114.1	72.353	170	5	1	2	129	7802	7293	5.46e-57	191
2611	LLXH01000114.1	62.944	197	26	3	1	150	6067	6657	1.7e-64	218
2614	LLXH01001447.1	82.209	326	4	2	229	500	2654	3631	0	450
2618	LLXH01000016.1	100	38	0	0	77	114	114926	114813	5.13e-39	81.6
2622	LLXH01001122.1	47.101	138	23	4	1	88	19186	19599	5.9e-35	91.7
2623	LLXH01001186.1	96	25	1	0	23	47	15838	15912	3.28e-13	47.8
2631	LLXH01002235.1	95.434	219	10	0	32	250	18088	17432	5.29e-128	401
2632	LLXH01001194.1	81.25	32	6	0	1	32	25500	25595	2.56e-10	57.4
2634	LLXH01000110.1	99.333	150	1	0	1	150	83043	83492	8.05e-76	246
2636	LLXH01000576.1	60	85	10	1	1	61	4756	5010	1.3e-25	101
2637	LLXH01000025.1	99.306	144	1	0	4	147	97068	96637	3.3e-74	241
2638	LLXH01000025.1	89.286	532	2	3	15	491	95818	94223	0	868
2647	LLXH01001382.1	80.702	456	6	3	1	374	11597	10230	0	657
2648	LLXH01006249.1	61.538	91	12	1	12	79	606	334	1.47e-13	61.2
2651	LLXH01000513.1	79.508	122	3	1	22	121	45222	45587	2.09e-55	186
2653	LLXH01000473.1	81.928	166	5	1	14	154	27549	28046	2.34e-79	258
2656	LLXH01000289.1	90.717	237	22	0	1	237	10037	9327	3.71e-127	398
2658	LLXH01000016.1	62.555	227	19	3	112	272	212058	211378	5.89e-96	263
2661	LLXH01002243.1	100	32	0	0	1	32	10265	10360	2.34e-12	60.5
2664	LLXH01003605.1	91.104	326	10	1	34	340	189	1166	0	556
2666	LLXH01001424.1	93.023	129	7	1	289	415	11457	11071	5.22e-128	244
2668	LLXH01000598.1	61.961	255	47	3	106	310	60910	61674	6.45e-90	241
2670	LLXH01000155.1	88.258	264	31	0	1	264	62854	62063	5e-156	483
2673	LLXH01002854.1	41.667	96	18	3	1	58	17546	17259	2.79e-10	55.1
2674	LLXH01002854.1	41.304	92	2	2	8	47	17416	17141	3.4e-08	50.1
2677	LLXH01009215.1	54.321	81	13	2	6	62	272	30	2.61e-16	70.5
2681	LLXH01000605.1	92.424	66	5	0	122	187	24172	24369	1.05e-33	127
2682	LLXH01000605.1	99.153	118	1	0	1	118	24903	25256	3.62e-29	111
2684	LLXH01001831.1	100	138	0	0	1	138	15805	15392	6.28e-167	292
2685	LLXH01001831.1	69.231	39	10	1	1	37	10944	11060	2.07e-12	60.8
2686	LLXH01001831.1	98.305	118	2	0	103	220	17402	17049	7.08e-117	251
2688	LLXH01000093.1	38.76	129	12	3	1	62	15510	15124	4.4e-12	60.5
2689	LLXH01000210.1	71.429	210	12	2	13	174	4775	4146	7.59e-91	290
2692	LLXH01001659.1	98	50	1	0	28	77	14563	14414	4.3e-28	106
2696	LLXH01000025.1	94.595	74	4	0	2	75	123560	123781	8.31e-40	139
2697	LLXH01000744.1	100	151	0	0	1	151	17119	17571	1.1e-96	306
2701	LLXH01000379.1	99.54	435	2	0	279	713	47547	46243	0	877
2704	LLXH01000497.1	55.66	212	27	2	20	164	28930	28295	7e-66	218
2707	LLXH01001284.1	99.291	141	1	0	268	408	3526	3104	5.4e-110	297
2708	LLXH01003922.1	98.347	121	2	0	11	131	691	329	5.43e-77	244
2710	LLXH01000261.1	69.565	69	3	1	1	51	1626	1832	4.5e-20	82.4
2711	LLXH01004393.1	49.18	61	3	1	20	52	3913	4095	1.66e-09	52.8
2713	LLXH01000179.1	70.986	355	4	3	1	256	14080	13016	5.08e-160	470
2721	LLXH01001240.1	59.908	217	0	3	176	305	7008	7658	0	228
2724	LLXH01001674.1	99.323	443	3	0	1	443	8002	9330	0	831
2725	LLXH01000220.1	80.5	200	29	3	1	195	45139	45723	6.71e-94	313
2726	LLXH01000540.1	100	81	0	0	1	81	5322	5564	5.69e-49	166
2729	LLXH01003055.1	70.701	157	30	2	1	142	1811	2278	9.97e-68	223
2730	LLXH01000702.1	87.072	263	8	1	9	245	102636	103424	2.4e-149	416
2733	LLXH01000020.1	45.185	135	40	3	1	101	61119	60715	1.92e-22	91.7
2736	LLXH01000206.1	78.125	192	6	1	202	357	106492	107067	0	291
2738	LLXH01000176.1	99.559	454	2	0	1	454	54074	52713	0	765
2740	LLXH01000176.1	100	86	0	0	1	86	46718	46975	2.92e-53	178
2743	LLXH01000406.1	48.421	95	15	2	1	61	29376	29092	1.68e-17	75.5
2744	LLXH01000406.1	80.263	76	12	1	71	143	29735	29508	5.12e-55	129
2746	LLXH01000537.1	69.149	94	9	1	8	81	9242	9523	2.57e-31	117
2747	LLXH01000537.1	77.358	106	2	1	82	165	13362	13045	1.18e-48	155
2748	LLXH01000262.1	99.721	716	2	0	117	832	58499	60646	0	1012
2756	LLXH01009413.1	90.566	106	10	0	3	108	124	441	3.11e-65	197
2758	LLXH01000384.1	89.258	512	10	2	92	558	93877	95412	0	873
2761	LLXH01000688.1	64.179	134	2	1	6	93	25697	25296	2.13e-81	159
2762	LLXH01000688.1	95.89	73	3	0	33	105	23329	23547	4.52e-76	147
2763	LLXH01000223.1	79.104	67	6	1	95	153	48685	48485	8.93e-26	104
2766	LLXH01000424.1	84.068	590	21	4	242	758	79994	81763	0	959
2767	LLXH01000488.1	100	34	0	0	54	87	54880	54981	9.49e-16	72
2768	LLXH01000014.1	79.858	422	9	4	220	565	131497	130232	0	616
2769	LLXH01000014.1	94.805	77	4	0	111	187	133820	133590	3.27e-52	117
2770	LLXH01000014.1	98.485	66	1	0	1	66	134499	134696	5.72e-77	134
2774	LLXH01001575.1	70.847	295	9	3	44	261	4103	3219	8.46e-141	290
2776	LLXH01001510.1	100	57	0	0	8	64	14049	14219	3.82e-38	114
2778	LLXH01001197.1	81.879	149	27	0	192	340	17509	17063	5.74e-167	263
2781	LLXH01005393.1	100	59	0	0	4	62	987	1163	7.91e-35	127
2782	LLXH01000589.1	100	258	0	0	1	258	15992	16765	3.27e-143	447
2783	LLXH01000589.1	99.647	283	1	0	4	286	17114	17962	1.02e-163	505
2785	LLXH01000589.1	96.703	91	3	0	7	97	21810	21538	8.48e-77	184
2787	LLXH01000042.1	98.462	65	1	0	252	316	67986	67792	1.03e-34	135
2788	LLXH01000376.1	93.103	29	2	0	25	53	84981	84895	4.31e-11	57
2790	LLXH01003769.1	94.118	68	4	0	9	76	2343	2546	5.86e-39	139
2791	LLXH01000049.1	70.732	41	12	0	27	67	72768	72646	1.21e-10	56.2
2792	LLXH01000233.1	93.651	63	4	0	62	124	68136	68324	2.27e-56	122
2793	LLXH01000233.1	80.46	174	6	1	42	187	67296	66775	2.07e-83	243
2794	LLXH01002341.1	99.174	121	1	0	1	121	8169	8531	2.73e-73	238
2795	LLXH01000132.1	97.647	85	2	0	36	120	24694	24440	8.29e-59	170
2797	LLXH01002032.1	71	100	23	1	1	100	11954	11673	4.22e-40	142
2799	LLXH01000543.1	100	234	0	0	1	234	19954	19253	1.59e-73	244
2800	LLXH01001326.1	82.278	79	10	1	2	76	32284	32520	2.31e-36	130
2801	LLXH01000794.1	95.588	68	3	0	4	71	56890	57093	7.27e-22	88.6
2802	LLXH01000151.1	78.717	343	49	2	1	320	22689	21664	8.6e-164	507
2804	LLXH01000149.1	87.671	73	9	0	1	73	57308	57526	2.88e-37	135
2806	LLXH01000116.1	86.705	173	0	1	1	150	143579	143061	6.25e-95	301
2807	LLXH01004109.1	93.814	97	6	0	52	148	481	771	2.27e-57	191
2810	LLXH01000463.1	66.667	132	13	1	25	125	5947	6342	3.31e-47	164
2811	LLXH01001256.1	90.145	345	34	0	1	345	3129	4163	0	590
2812	LLXH01000099.1	89.831	59	5	1	21	78	33688	33512	4.17e-27	103
2821	LLXH01000212.1	95.812	382	16	0	1	382	51042	49897	0	728
2822	LLXH01000212.1	97.594	374	7	1	1	374	47839	48954	0	683
2823	LLXH01000212.1	100	228	0	0	203	430	46668	47351	0	432
2831	LLXH01000280.1	97.248	109	3	0	1	109	65767	66093	2.05e-62	208
2832	LLXH01000277.1	86.733	505	38	3	1	477	31815	30304	0	839
2835	LLXH01001022.1	69.767	86	0	1	74	133	23069	23326	3.72e-80	107
2847	LLXH01001809.1	96.774	31	1	0	27	57	10826	10918	7.5e-13	64.3
2848	LLXH01001236.1	67.826	345	65	4	15	313	21867	22901	5.89e-168	389
2853	LLXH01001008.1	74.537	216	31	1	1	192	6713	6066	8.83e-102	323
2859	LLXH01000190.1	72.917	48	13	0	62	109	5114	5257	2.13e-14	68.9
2863	LLXH01002623.1	94.118	119	7	0	1	119	2747	2391	5.25e-61	205
2864	LLXH01000226.1	64.474	152	0	2	81	178	56317	56772	2.21e-82	173
2872	LLXH01001474.1	96.552	58	2	0	15	72	7654	7481	5.48e-32	120
2873	LLXH01001474.1	88.302	265	2	1	1	236	9006	8212	1.93e-151	467
2877	LLXH01001230.1	48.413	126	14	2	4	78	9615	9238	2.57e-23	92.8
2881	LLXH01002707.1	99.286	420	3	0	30	449	3216	1957	0	842
2882	LLXH01000765.1	91.354	347	3	2	31	351	32255	33292	0	628
2883	LLXH01000822.1	86.449	214	5	1	1	190	29926	30567	1.31e-95	305
2884	LLXH01000765.1	79.703	404	57	3	21	399	32255	33466	0	640
2885	LLXH01002905.1	76.997	313	40	2	1	282	3846	2911	1.71e-158	487
2887	LLXH01000092.1	99.713	349	1	0	1	349	91877	92923	0	705
2888	LLXH01001096.1	97.849	372	8	0	86	457	33304	32189	0	719
2889	LLXH01000397.1	98.978	489	5	0	1	489	63053	61587	0	973
2891	LLXH01001493.1	74.257	101	2	1	1	77	13695	13997	2.88e-106	144
2894	LLXH01000054.1	89.944	179	18	0	1	179	7464	8000	4.21e-103	326
2896	LLXH01002124.1	75.342	146	12	1	26	147	7413	7850	1.43e-63	211
2897	LLXH01002124.1	96.39	277	8	1	121	397	3959	3135	1.27e-176	547
2898	LLXH01002124.1	95.536	112	5	0	1	112	1179	1514	7.74e-69	225
2902	LLXH01002087.1	100	126	0	0	1	126	3049	2672	1.5e-83	267
2903	LLXH01002087.1	96.196	184	5	1	1	182	3676	3125	6.94e-108	340
2904	LLXH01004243.1	94.643	56	3	0	51	106	560	393	8.78e-30	113
2905	LLXH01000886.1	98.864	88	1	0	114	201	26577	26314	5.61e-52	181
2908	LLXH01000466.1	100	466	0	0	45	510	12483	13880	0	727
2911	LLXH01000236.1	100	221	0	0	1	221	8899	9561	1.28e-128	405
2913	LLXH01002179.1	99.383	162	1	0	1	162	5539	5054	3.01e-111	329
2917	LLXH01000094.1	98.701	77	1	0	5	81	19269	19499	6.3e-31	114
2918	LLXH01000092.1	81.304	230	3	1	8	197	22500	23189	5.42e-114	363
2921	LLXH01000536.1	99.091	110	1	0	1	110	40983	41312	4.33e-71	231
2926	LLXH01003732.1	77.586	58	13	0	145	202	2287	2114	8.95e-23	96.7
2928	LLXH01000568.1	91.647	431	1	1	1	396	6449	7741	0	698
2929	LLXH01000568.1	91.282	195	12	1	73	267	9755	9186	8.17e-114	361
2932	LLXH01000077.1	100	39	0	0	58	96	37258	37142	6.21e-23	81.6
2934	LLXH01000077.1	99.708	343	1	0	1	343	42332	41304	0	656
2936	LLXH01002292.1	63.014	73	3	1	6	54	12435	12653	7.37e-19	79
2937	LLXH01001416.1	94.872	39	2	0	30	68	11186	11070	1.35e-16	73.2
2938	LLXH01009853.1	88.333	60	7	0	1	60	254	75	1.54e-33	114
2940	LLXH01000403.1	98.944	284	3	0	1	284	11125	11976	9.04e-146	454
2942	LLXH01001029.1	53.695	203	45	6	48	209	8976	8392	4.77e-49	172
2943	LLXH01001428.1	36.09	133	51	2	82	180	14270	13872	7.11e-18	82.8
2944	LLXH01001155.1	73.18	261	26	3	517	733	3513	4295	2.1e-160	355
2945	LLXH01000268.1	91.209	91	8	0	20	110	8879	8607	2.49e-51	174
2946	LLXH01000268.1	89.492	295	31	0	2	296	11351	10467	1e-159	499
2947	LLXH01000017.1	68.667	150	2	2	1	105	67789	67340	9.71e-49	166
2948	LLXH01000149.1	78.182	110	0	1	1	86	54683	54354	6.77e-49	166
2950	LLXH01003486.1	99.071	323	2	1	328	650	1940	975	0	660
2951	LLXH01003486.1	79.348	92	0	1	1	73	452	727	2.06e-41	144
2952	LLXH01000401.1	91.935	62	4	1	64	125	88982	88800	7.49e-30	114
2957	LLXH01000004.1	93.333	30	2	0	55	84	37555	37466	8.96e-14	66.6
2958	LLXH01004146.1	100	85	0	0	16	100	11942	11688	9.22e-75	173
2959	LLXH01001944.1	96.364	110	4	0	42	151	20091	19762	3.44e-77	220
2967	LLXH01002901.1	96.617	266	9	0	1	266	2022	1225	1.11e-128	398
2968	LLXH01000438.1	71.951	82	23	0	11	92	2138	2383	4.11e-29	111
2970	LLXH01003413.1	76.562	128	5	1	94	196	573	190	3.49e-54	187
2972	LLXH01000798.1	57.812	320	61	5	5	250	88984	89943	8.31e-81	266
2975	LLXH01000926.1	60.502	438	53	8	7	325	20929	19619	1.33e-137	432
2978	LLXH01004692.1	95.652	46	2	0	1	46	849	986	3.91e-24	97.4
2980	LLXH01000150.1	76.471	102	23	1	18	118	96995	96690	8.28e-44	154
2981	LLXH01000252.1	91.304	69	5	1	20	87	117467	117673	9.43e-21	86.3
2984	LLXH01000252.1	81.467	259	20	1	1	231	118124	118900	3.11e-137	426
2988	LLXH01000901.1	99.754	407	1	0	697	1103	20976	22196	0	827
2992	LLXH01008617.1	62.698	126	38	2	1	123	353	712	8.93e-47	156
2993	LLXH01008617.1	92.562	121	9	0	1	121	350	712	4.67e-76	232
2994	LLXH01004201.1	93.388	121	4	1	1	117	365	3	4.05e-69	231
2995	LLXH01008617.1	92.562	121	9	0	1	121	350	712	2.32e-76	233
3000	LLXH01002932.1	62.332	223	27	2	7	172	4542	3874	2.45e-70	231
3001	LLXH01000931.1	89.362	94	10	0	1	94	11754	11473	4.02e-51	173
3004	LLXH01000584.1	79.335	421	14	3	1	348	5232	6494	0	632
3005	LLXH01008819.1	92.308	117	9	0	1	117	390	40	5.99e-65	197
3008	LLXH01002400.1	75.309	81	20	0	65	145	5145	5387	1.43e-31	119
3009	LLXH01002400.1	93.514	370	3	1	403	751	5476	6585	0	618
3013	LLXH01005943.1	99.074	108	1	0	1	108	438	761	1.25e-105	222
3015	LLXH01002815.1	76.068	117	27	1	1	117	3545	3892	1.7e-32	120
3016	LLXH01001301.1	88.636	132	15	0	120	251	26875	26480	4.68e-70	234
3017	LLXH01000065.1	95.925	319	13	0	2	320	786	1742	0	633
3018	LLXH01004844.1	70	80	24	0	3	82	538	777	1.02e-31	116
3019	LLXH01003341.1	98.182	110	2	0	1	110	6413	6084	7.52e-53	179
3022	LLXH01000703.1	75.186	403	60	3	1	363	12436	13644	0	597
3023	LLXH01000120.1	96.901	355	11	0	100	454	62135	63199	0	568
3024	LLXH01002932.1	65.672	134	21	1	1	109	4380	4781	1.6e-47	163
3026	LLXH01001667.1	66.667	81	0	1	1	54	30517	30759	1.09e-24	95.5
3027	LLXH01000340.1	93.683	839	51	2	23	859	37138	39654	0	1567
3028	LLXH01001652.1	100	209	0	0	1	209	7432	8058	3.45e-180	406
3029	LLXH01000493.1	99.502	603	3	0	1	603	7542	5734	0	1187
3030	LLXH01006639.1	87.866	239	27	2	1	238	3572	2859	4.64e-121	375
3032	LLXH01000557.1	60.976	123	3	2	1	78	21595	21227	2.37e-34	127
3041	LLXH01001888.1	85.106	94	14	0	1	94	6653	6372	1.28e-45	157
3045	LLXH01001388.1	96.078	51	2	0	61	111	6243	6395	5.48e-44	103
3047	LLXH01005654.1	87.037	162	21	0	1	162	817	1302	2.71e-93	278
3049	LLXH01008817.1	80.328	122	23	1	46	166	148	513	7.86e-60	186
3050	LLXH01004873.1	97.403	77	2	0	1	77	1401	1171	8.05e-48	159
3051	LLXH01004555.1	66.667	222	48	3	1	196	3393	2728	8.12e-86	276
3053	LLXH01000748.1	95.866	508	21	0	1	508	36226	34703	0	1014
3059	LLXH01000755.1	99.733	375	1	0	39	413	75392	74268	0	776
3061	LLXH01000010.1	70.149	268	27	3	177	393	135443	134646	4.36e-173	269
3064	LLXH01000238.1	80.303	66	9	1	1	66	9464	9649	2.65e-27	103
3065	LLXH01001212.1	57.143	70	3	1	21	63	69	278	1.78e-16	72.8
3067	LLXH01000194.1	77.971	345	16	3	1	285	34063	35097	6.93e-158	488
3068	LLXH01000194.1	55.833	360	77	5	1	286	80915	81970	9.61e-113	360
3070	LLXH01000889.1	89.76	625	62	1	1	625	31731	33599	0	1118
3077	LLXH01000595.1	99.074	216	2	0	1	216	29524	28877	1.37e-137	435
3078	LLXH01001183.1	100	59	0	0	107	165	19025	19201	8.42e-33	124
3080	LLXH01000185.1	87.657	397	2	2	118	467	73985	72795	0	608
3081	LLXH01000769.1	100	53	0	0	24	76	8038	8196	8.51e-31	114
3083	LLXH01000748.1	83.291	395	65	1	15	409	35764	34583	0	707
3085	LLXH01002052.1	97.555	409	10	0	61	469	18327	17101	0	672
3087	LLXH01001097.1	99.065	107	1	0	1	107	7304	7624	2.73e-67	219
3088	LLXH01000013.1	98.485	132	2	0	1	132	42331	41936	2.01e-83	268
3089	LLXH01002972.1	83.019	106	5	2	60	152	1359	1676	1.76e-63	169
3090	LLXH01002972.1	100	136	0	0	128	263	791	1198	1.89e-87	284
3091	LLXH01002249.1	100	323	0	0	40	362	5102	4134	0	677
3092	LLXH01002249.1	70.922	141	11	2	90	206	2814	3218	1.91e-52	182
3093	LLXH01000302.1	55.396	139	21	2	10	107	38705	38289	2.36e-37	135
3098	LLXH01000526.1	98.81	84	1	0	39	122	34662	34913	6.45e-52	163
3099	LLXH01000526.1	91.507	365	5	1	20	358	36194	35100	1.32e-169	525
3107	LLXH01000108.1	99.825	571	1	0	1	571	75861	74149	0	941
3108	LLXH01000949.1	98.387	62	1	0	58	119	20943	21128	7.05e-34	125
3111	LLXH01000949.1	97.279	147	2	1	9	155	13112	13546	1.28e-76	254
3112	LLXH01000349.1	74.576	118	3	1	327	417	9153	8800	2.26e-72	166
3114	LLXH01001537.1	95.588	68	3	0	184	251	18540	18743	2.65e-83	132
3115	LLXH01004420.1	92.308	143	10	1	1	142	1936	1508	2.02e-88	271
3116	LLXH01000157.1	100	32	0	0	1	32	15161	15066	2.15e-17	67.8
3117	LLXH01000759.1	61.616	99	13	1	1	74	31903	32199	7.79e-29	108
3119	LLXH01001033.1	91.667	60	5	0	39	98	9604	9425	5.79e-35	119
3120	LLXH01000561.1	74.419	43	11	0	14	56	4807	4679	2.58e-14	66.2
3121	LLXH01000900.1	82.39	159	1	1	97	228	31764	31288	8.62e-126	261
3123	LLXH01000900.1	100	455	0	0	1	455	35747	37111	0	916
3129	LLXH01002115.1	100	46	0	0	1	46	9840	9977	5.17e-26	99
3131	LLXH01000482.1	95.918	49	2	0	114	162	16821	16675	1.2e-23	97.8
3135	LLXH01001427.1	99.522	209	1	0	1	209	4448	3822	6.88e-99	318
3137	LLXH01000088.1	93.846	65	4	0	22	86	53725	53531	3.44e-14	62
3141	LLXH01002148.1	86.235	247	2	1	9	223	14248	14988	1.3e-113	342
3144	LLXH01000047.1	65.6	125	17	1	1	99	76029	75655	5.42e-08	50.4
3145	LLXH01000047.1	77.744	328	73	0	1	328	76257	77240	1.07e-153	481
3146	LLXH01000390.1	58.815	709	208	18	98	745	70024	67967	0	687
3147	LLXH01000047.1	83.062	307	25	1	1	280	73887	74807	4.39e-155	480
3151	LLXH01001225.1	89.13	184	20	0	3	186	7943	7392	2.14e-95	304
3154	LLXH01000228.1	97.619	42	1	0	1	42	21464	21589	7.44e-21	85.1
3155	LLXH01007591.1	96.61	59	2	0	1	59	502	326	6.34e-34	118
3156	LLXH01004194.1	64.961	254	22	3	6	192	4010	3249	1.06e-93	299
3158	LLXH01001998.1	88.333	60	7	0	1	60	7055	7234	4.32e-14	65.9
3159	LLXH01000922.1	96.078	51	2	0	1	51	16335	16487	3e-27	102
3161	LLXH01001349.1	97.512	201	5	0	15	215	7336	6734	7.96e-110	347
3162	LLXH01000016.1	92.086	139	11	0	1	139	192285	192701	2.39e-74	244
3170	LLXH01000796.1	93.989	183	11	0	1	183	43000	43548	4.16e-112	352
3172	LLXH01005811.1	84.239	184	9	2	13	177	1245	697	3.38e-98	291
3176	LLXH01001578.1	100	36	0	0	41	76	25929	25822	1.98e-16	75.5
3178	LLXH01002156.1	74.026	77	8	1	1	65	5963	5733	5.75e-29	108
3179	LLXH01000001.1	61.29	124	2	2	1	78	159789	160160	1.11e-35	128
3183	LLXH01000802.1	99.859	709	1	0	1	709	4379	2253	0	1389
3184	LLXH01001385.1	99.746	394	1	0	232	625	21251	20070	0	754
3185	LLXH01001386.1	99.401	668	4	0	1	668	12103	10100	0	1313
3190	LLXH01000105.1	69.88	83	0	2	1	59	87894	88139	8.35e-26	99
3191	LLXH01000105.1	84.161	947	100	8	1	901	83907	86735	0	1484
3194	LLXH01000711.1	87.273	275	9	1	80	328	44959	45783	0	494
3197	LLXH01001655.1	88.604	351	40	0	2	352	29699	28647	0	664
3198	LLXH01004268.1	84.254	362	30	1	1	335	1741	656	0	608
3199	LLXH01000909.1	98.165	109	2	0	57	165	32889	32563	4.92e-76	224
3200	LLXH01000909.1	99.333	150	1	0	62	211	35779	35330	6.98e-111	305
3201	LLXH01000726.1	48.227	141	21	2	17	105	14434	14856	6.22e-31	120
3202	LLXH01001075.1	95.238	63	0	1	106	165	35189	35377	3.79e-42	120
3204	LLXH01002127.1	62.766	188	42	2	1	162	1717	2274	2.28e-66	220
3206	LLXH01002908.1	70.13	154	34	1	51	192	6148	5687	1.18e-38	145
3207	LLXH01002079.1	96.829	410	13	0	1	410	1053	2282	0	792
3209	LLXH01001667.1	67.416	89	0	1	22	81	27421	27155	2.04e-22	79.7
3216	LLXH01000796.1	99.602	251	1	0	1	251	34843	34091	1.78e-127	399
3217	LLXH01004759.1	99.639	277	1	0	1	277	1071	241	0	575
3219	LLXH01000735.1	80.272	147	29	0	25	171	72210	72650	8.29e-76	244
3220	LLXH01000649.1	48.498	233	63	8	1	185	25808	25137	6.92e-30	116
3221	LLXH01001188.1	100	111	0	0	1	111	1882	2214	2.86e-66	217
3222	LLXH01001188.1	97.74	177	4	0	1	177	901	1431	4.49e-104	328
3224	LLXH01000011.1	97.396	192	4	1	23	214	40355	40927	5.97e-100	324
3225	LLXH01003578.1	93.548	62	4	0	4	65	925	1110	1.32e-32	120
3226	LLXH01000133.1	87.087	333	16	2	61	366	67179	68177	0	583
3227	LLXH01000036.1	54.267	621	174	8	152	667	92963	91116	0	616
3229	LLXH01000238.1	89.965	289	5	1	50	314	19397	20263	2.54e-176	517
3230	LLXH01000206.1	51.323	189	66	2	194	357	140853	140290	5.49e-57	201
3235	LLXH01002028.1	98.433	319	5	0	1	319	10916	9960	5.14e-169	522
3236	LLXH01002028.1	98.701	77	1	0	1	77	12705	12935	9.99e-51	154
3238	LLXH01001982.1	82.819	227	15	2	1	204	18288	18965	0	320
3240	LLXH01002284.1	91.447	152	12	1	1	152	12458	12006	1.84e-89	287
3243	LLXH01000387.1	80.769	26	5	0	1	26	6711	6634	2.11e-08	48.9
3245	LLXH01000553.1	100	381	0	0	45	425	21661	20519	0	711
3248	LLXH01002908.1	97.297	185	5	0	50	234	6241	5687	1.7e-88	288
3250	LLXH01002908.1	74.054	185	36	1	50	222	6241	5687	7.71e-58	199
3251	LLXH01000925.1	66.619	704	170	5	76	716	6143	8248	0	848
3252	LLXH01000480.1	99.358	623	4	0	1	623	18622	20490	0	1163
3253	LLXH01001093.1	87.634	186	23	0	1	186	7247	7804	2.74e-102	325
3255	LLXH01000281.1	98.876	89	1	0	1	89	147365	147631	1.75e-53	179
3256	LLXH01002082.1	75.681	551	52	5	1	471	1651	5	0	753
3257	LLXH01002082.1	83.152	368	12	2	1	318	1651	548	0	570
3258	LLXH01003779.1	72.611	157	42	1	2	157	1834	2304	2.1e-70	231
3259	LLXH01000079.1	91.358	81	7	0	7	87	91076	91318	1.62e-43	150
3261	LLXH01000149.1	83.871	62	10	0	1	62	42679	42864	1.03e-24	96.7
3264	LLXH01000149.1	100	329	0	0	174	502	37292	38278	0	649
3266	LLXH01000149.1	82.253	293	0	2	1	241	34224	33346	0	410
3271	LLXH01000741.1	95.455	22	1	0	41	62	18387	18452	1.82e-07	47.4
3274	LLXH01000063.1	87.931	58	7	0	106	163	110556	110383	2.02e-50	106
3275	LLXH01000063.1	65.06	166	13	2	1	121	110306	109809	1.62e-78	194
3278	LLXH01001317.1	98.435	703	10	1	1	703	20111	22216	0	1337
3280	LLXH01000142.1	92.581	310	1	1	238	525	65374	66303	0	580
3281	LLXH01004314.1	84.541	207	6	1	299	479	1435	2055	0	339
3282	LLXH01001863.1	98.701	154	2	0	375	528	1556	1095	0	288
3284	LLXH01001576.1	100	39	0	0	11	49	17734	17850	3.42e-20	82.4
3285	LLXH01004954.1	97.015	268	8	0	1	268	884	81	0	533
3286	LLXH01004954.1	92.462	199	7	1	1	191	1556	960	1.24e-128	373
3290	LLXH01000129.1	100	125	0	0	1	125	55825	56199	1.45e-75	244
3298	LLXH01000125.1	98.765	81	1	0	4	84	34735	34493	7.47e-33	114
3304	LLXH01000142.1	100	68	0	0	288	355	9830	10033	8.47e-66	146
3306	LLXH01000241.1	97.872	282	5	1	1	281	26373	25528	7.7e-159	491
3308	LLXH01002235.1	90.068	292	28	1	3	293	20549	19674	3.99e-133	419
3309	LLXH01001329.1	97.906	191	4	0	1	191	10467	11039	2.28e-148	376
3310	LLXH01001329.1	91.192	193	15	2	1	193	10467	11039	1.42e-111	341
3311	LLXH01006139.1	56.566	99	11	1	1	67	686	982	6.15e-27	101
3312	LLXH01000324.1	70.435	115	30	1	11	121	38355	38699	1.1e-44	155
3317	LLXH01004108.1	74.583	480	3	5	1	361	1440	1	0	676
3322	LLXH01000206.1	100	101	0	0	57	157	28127	28429	1.61e-114	207
3325	LLXH01001605.1	100	347	0	0	1	347	4295	3255	0	632
3329	LLXH01000182.1	99.817	545	1	0	1	545	76668	75034	0	1056
3330	LLXH01000045.1	100	42	0	0	9	50	203199	203074	4.4e-21	85.1
3337	LLXH01000593.1	95.946	296	3	1	1	287	12509	13396	6.52e-151	468
3338	LLXH01000593.1	90.385	52	5	0	36	87	18851	19006	6.02e-24	95.1
3339	LLXH01000593.1	94	600	4	2	1	568	22125	20326	0	1111
3343	LLXH01000381.1	93.694	111	7	0	1	111	63530	63862	2.8e-67	220
3345	LLXH01000949.1	80.537	149	4	1	182	305	24565	24119	1.02e-126	205
3346	LLXH01001388.1	90.674	193	18	0	185	377	1295	717	0	334
3347	LLXH01000814.1	52.041	98	5	2	1	56	26763	26470	7.15e-11	57.8
3348	LLXH01000814.1	93.22	59	4	0	1	59	24820	24996	8.66e-31	117
3358	LLXH01002037.1	72.848	151	18	1	1	128	9620	9168	3.43e-65	214
3359	LLXH01009719.1	95.238	63	3	0	31	93	388	576	1.11e-34	119
3362	LLXH01000007.1	96.535	1010	3	1	594	1571	33987	30958	0	1952
3363	LLXH01000007.1	95.238	42	2	0	11	52	38166	38041	8.52e-19	78.6
3364	LLXH01000340.1	93.182	44	3	0	1	44	55464	55333	1.64e-24	90.1
3365	LLXH01000198.1	99.107	112	1	0	212	323	25368	25703	4.65e-101	233
3366	LLXH01000732.1	96.154	104	4	0	1	104	22052	22363	1.24e-49	169
3368	LLXH01000134.1	100	355	0	0	1	355	90021	88957	0	605
3369	LLXH01000739.1	100	251	0	0	1	251	5901	6653	1.35e-162	500
3370	LLXH01000849.1	100	549	0	0	3	551	17379	19025	0	1089
3373	LLXH01003299.1	74.615	130	2	1	23	121	4964	5353	1.14e-52	179
3375	LLXH01000381.1	68.427	909	143	7	1	766	64652	67375	0	1253
3377	LLXH01002306.1	100	84	0	0	75	158	1233	1484	1.99e-82	172
3379	LLXH01001159.1	100	113	0	0	138	250	43421	43759	1.26e-118	232
3380	LLXH01001697.1	88.937	461	16	2	416	841	1853	3235	0	607
3384	LLXH01005972.1	52.778	72	34	0	185	256	239	454	2.52e-17	85.1
3386	LLXH01008532.1	87.342	79	10	0	18	96	487	723	2.2e-42	140
3387	LLXH01001645.1	95.349	86	4	0	1	86	2269	2526	1.54e-54	127
3388	LLXH01001877.1	63.158	76	25	1	23	95	7066	6839	4.8e-25	95.5
3395	LLXH01000410.1	98.561	139	2	0	30	168	57227	56811	1.41e-76	249
3397	LLXH01000085.1	59.615	52	21	0	21	72	106932	106777	1.12e-15	58.9
3400	LLXH01003056.1	95.946	74	3	0	1	74	3352	3131	4.41e-42	148
3401	LLXH01001894.1	82.143	140	0	1	54	168	8464	8045	1.55e-80	228
3402	LLXH01001894.1	99.123	114	1	0	1	114	12397	12056	3.11e-64	197
3407	LLXH01000969.1	93.701	508	1	1	1	477	15472	16995	0	949
3408	LLXH01000782.1	69.88	83	24	1	2	83	11736	11488	1.2e-33	123
3415	LLXH01000667.1	93.162	117	0	1	11	119	48284	47934	3.58e-48	167
3419	LLXH01000221.1	41.931	725	293	21	812	1430	25610	23502	0	456
3420	LLXH01000984.1	77.381	168	4	1	4	137	10002	10505	7.93e-79	254
3421	LLXH01000949.1	86.957	23	3	0	5	27	27834	27902	6.55e-07	45.1
3426	LLXH01000089.1	96.053	152	6	0	1	152	11540	11085	3.66e-84	271
3428	LLXH01003523.1	98.026	152	1	1	26	175	2329	1874	1.57e-97	303
3429	LLXH01005295.1	69.643	168	10	1	1	127	5537	6040	3.53e-58	195
3430	LLXH01004238.1	99.342	152	1	0	18	169	3419	2964	3.4e-78	254
3433	LLXH01000579.1	75.738	305	4	3	1	235	11401	10487	2.75e-112	355
3434	LLXH01000208.1	44.355	124	20	2	1	75	33556	33927	2.36e-20	85.9
3436	LLXH01008796.1	96.97	33	1	0	18	50	377	279	8.56e-15	66.6
3439	LLXH01001678.1	100	145	0	0	1	145	5841	6275	3.06e-95	303
3441	LLXH01000049.1	96.639	119	4	0	1	119	99961	99605	1.13e-83	245
3442	LLXH01000127.1	100	115	0	0	1	115	23195	22851	3.16e-54	182
3443	LLXH01003999.1	71.223	139	4	2	35	137	1119	1535	4.34e-62	189
3444	LLXH01003523.1	80.982	163	18	2	1	151	1151	1636	1.2e-80	257
3445	LLXH01000113.1	100	38	0	0	42	79	45389	45502	1.98e-27	80.9
3448	LLXH01001040.1	69.697	99	1	1	1	70	35809	36105	7.86e-25	97.1
3450	LLXH01001801.1	85.833	120	16	1	1	119	12395	12036	2.96e-66	217
3455	LLXH01000868.1	73.498	283	22	2	20	249	20615	19767	8.82e-174	344
3456	LLXH01000643.1	96.786	280	9	0	370	649	61781	62620	0	529
3457	LLXH01000006.1	78.283	198	1	2	1	157	165352	164762	1.57e-107	297
3458	LLXH01000006.1	81.991	422	25	4	70	440	163506	162241	0	672
3459	LLXH01000443.1	48.095	840	284	19	475	1193	14860	17286	0	675
3460	LLXH01000036.1	61.242	596	142	8	584	1098	97516	95753	0	648
3462	LLXH01000335.1	97.419	155	4	0	1	155	10821	10357	1.26e-67	224
3463	LLXH01000335.1	99.237	131	1	0	1	131	7373	7765	9.2e-72	234
3464	LLXH01000335.1	98.54	137	2	0	1	137	6586	6996	1.24e-88	282
3469	LLXH01001812.1	97.872	94	2	0	1	94	1531	1812	8.86e-54	121
3472	LLXH01001583.1	65.325	323	23	6	1	234	28468	29436	5.08e-107	306
3475	LLXH01000315.1	88.67	203	13	4	1	198	21397	21990	7.13e-91	292
3477	LLXH01000385.1	97.674	129	3	0	37	165	70834	71220	1.19e-76	249
3479	LLXH01000984.1	90.476	21	2	0	36	56	27774	27712	1.1e-05	41.6
3482	LLXH01000744.1	82.143	28	5	0	34	61	8756	8839	6.87e-09	51.2
3484	LLXH01000059.1	79.851	134	26	1	1	133	65663	66064	5.62e-55	189
3486	LLXH01003217.1	91.304	23	2	0	1	23	6692	6760	1.2e-07	47
3487	LLXH01004053.1	64.773	88	21	3	38	121	4713	4468	8.2e-27	105
3488	LLXH01000403.1	59.13	115	27	3	20	124	13781	13467	3.55e-21	89
3489	LLXH01000626.1	90.426	94	9	0	1	94	1540	1821	2.33e-49	178
3491	LLXH01004249.1	88.475	295	34	0	1	295	1711	827	0	546
3492	LLXH01000330.1	92.258	155	12	0	1	155	1491	1955	1.7e-91	291
3494	LLXH01005928.1	85.714	119	17	0	1	119	244	600	9.21e-60	189
3496	LLXH01000783.1	68.217	258	52	4	13	243	23693	24457	1.21e-104	333
3498	LLXH01001750.1	95.89	292	12	0	190	481	13194	12319	0	585
3503	LLXH01000581.1	84.579	428	36	3	192	589	44174	42891	0	731
3507	LLXH01000371.1	97.568	329	8	0	1	329	19510	20496	0	658
3510	LLXH01002692.1	81.004	279	27	4	14	270	587	1411	1.52e-138	429
3511	LLXH01000646.1	98.311	296	5	0	45	340	30254	29367	0	595
3512	LLXH01001541.1	98.726	314	4	0	80	393	33161	32220	0	630
3513	LLXH01001035.1	95.833	72	3	0	15	86	26336	26121	3.02e-41	144
3514	LLXH01000134.1	92.5	40	3	0	17	56	3363	3244	7.96e-22	72.8
3524	LLXH01000982.1	97.917	48	1	0	44	91	43808	43665	8.28e-28	97.1
3526	LLXH01000245.1	99.02	102	1	0	106	207	57057	56752	4.91e-94	207
3536	LLXH01000385.1	97.619	126	2	1	70	194	43548	43925	3.92e-141	243
3541	LLXH01003782.1	100	80	0	0	71	150	6533	6772	3.77e-37	102
3545	LLXH01000025.1	99.577	473	1	1	99	571	80490	79075	0	931
3546	LLXH01000025.1	98.889	360	4	0	82	441	83220	82141	0	723
3550	LLXH01002535.1	98.925	93	1	0	1	93	66	344	7.94e-57	189
3551	LLXH01003689.1	87.859	906	31	4	82	908	3	2720	0	1582
3552	LLXH01000336.1	97.436	78	2	0	1	78	29120	28887	3.78e-79	157
3555	LLXH01003943.1	48.235	85	15	1	35	90	3874	4128	9.55e-13	63.5
3556	LLXH01000593.1	90.571	403	1	1	1	366	45540	46748	0	734
3557	LLXH01000593.1	93.857	293	18	0	3	295	44223	45101	0	568
3559	LLXH01000112.1	92.308	26	2	0	60	85	59255	59332	4.62e-10	56.6
3560	LLXH01001890.1	89.189	37	4	0	1	37	19908	20018	2.38e-16	73.6
3562	LLXH01001565.1	98.551	69	1	0	54	122	2211	2005	1.58e-38	139
3565	LLXH01001826.1	50	70	31	2	8	74	8441	8235	9.54e-08	48.5
3567	LLXH01000268.1	81.022	137	1	1	1	112	92202	91792	1.31e-65	215
3569	LLXH01000286.1	93.333	600	13	1	156	728	87519	89318	0	1049
3570	LLXH01000188.1	86.975	238	7	1	229	442	44745	45458	0	413
3577	LLXH01000411.1	99.721	358	1	0	1	358	46167	47240	0	542
3578	LLXH01000177.1	98.529	68	1	0	1	68	19666	19463	2.04e-26	106
3579	LLXH01000295.1	91.311	702	50	2	1	702	9589	7517	0	1222
3581	LLXH01000295.1	97.674	688	5	2	15	702	9547	7517	0	1300
3582	LLXH01000246.1	77.426	505	80	4	7	480	28356	26851	0	766
3584	LLXH01000074.1	78.501	507	59	2	1	457	23990	25510	0	806
3585	LLXH01002379.1	87.296	307	14	1	1	282	10001	10921	5.42e-169	520
3586	LLXH01002379.1	66.45	307	69	4	1	273	10001	10921	1.05e-119	379
3588	LLXH01001573.1	97.462	197	5	0	1	197	9855	10445	8.2e-127	395
3589	LLXH01001573.1	75.845	207	43	3	12	216	7772	7167	5.67e-84	273
3591	LLXH01000263.1	70.652	92	0	1	1	65	64277	64002	3.69e-31	114
3593	LLXH01001400.1	81.481	270	3	2	1	223	15615	16424	3.3e-139	431
3594	LLXH01000575.1	96.349	630	0	1	1	607	21446	19557	0	1178
3595	LLXH01000575.1	64.255	470	86	7	1	391	20957	19557	0	572
3596	LLXH01000575.1	100	226	0	0	1	226	4049	4726	7.99e-142	439
3598	LLXH01000336.1	96.496	999	4	1	1	968	27790	24794	0	1784
3600	LLXH01000080.1	91.429	70	6	0	1	70	11179	11388	3.96e-36	129
3601	LLXH01003217.1	95	40	2	0	17	56	3329	3210	3.71e-17	74.3
3608	LLXH01000042.1	100	39	0	0	16	54	184720	184604	2.78e-08	48.9
3611	LLXH01004225.1	62.162	111	0	1	1	69	2262	2594	2.01e-33	121
3612	LLXH01000489.1	63.366	101	34	1	51	148	30161	30463	6.99e-32	120
3615	LLXH01000174.1	37.568	370	209	6	19	382	6134	7195	3.82e-63	221
3617	LLXH01001623.1	66.766	334	93	4	3	327	29254	28280	7.45e-117	379
3619	LLXH01002967.1	90.625	128	1	1	5	132	2002	2352	4.34e-71	232
3625	LLXH01005636.1	79.227	207	13	1	1	177	638	1258	9.33e-99	293
3626	LLXH01000113.1	98.168	382	7	0	378	759	88046	86901	0	654
3629	LLXH01000971.1	99.379	161	1	0	1	161	15787	15305	3.76e-103	330
3632	LLXH01001267.1	97.495	479	12	0	1	479	9002	7566	0	928
3635	LLXH01001026.1	98.881	447	5	0	1	447	47677	49017	0	689
3636	LLXH01001592.1	97.674	129	3	0	1	129	10204	10590	1.43e-82	266
3637	LLXH01001592.1	98.268	231	4	0	13	243	12843	12151	0	473
3638	LLXH01001592.1	90.909	517	24	1	1	494	14460	16010	0	934
3639	LLXH01001015.1	97.917	240	5	0	1	240	56185	55466	0	443
3643	LLXH01000329.1	93.182	88	6	0	60	147	29340	29603	2.78e-39	142
3644	LLXH01001708.1	86.161	224	0	1	155	347	12569	13240	1.07e-141	391
3645	LLXH01001708.1	77.016	248	0	2	73	263	7862	8605	0	375
3646	LLXH01001708.1	85.455	110	1	1	1	95	4546	4875	2.1e-54	182
3648	LLXH01000259.1	89.247	93	2	1	1	85	14930	14652	8.58e-47	160
3649	LLXH01000259.1	100	43	0	0	1	43	16203	16331	1.49e-36	90.9
3651	LLXH01003753.1	83.051	59	10	0	28	86	2194	2370	5.45e-28	106
3655	LLXH01000760.1	100	229	0	0	154	382	44182	44868	2.93e-153	479
3657	LLXH01000760.1	99.649	285	1	0	19	303	40994	40140	2.35e-149	464
3661	LLXH01000480.1	55.02	249	56	3	75	267	16408	15662	3.13e-141	254
3664	LLXH01001086.1	96.957	460	12	2	1	460	11848	10475	0	830
3665	LLXH01000188.1	62.194	1103	383	13	263	1337	7706	4416	0	1143
3666	LLXH01003244.1	99.2	125	1	0	49	173	6911	7285	1.94e-43	155
3674	LLXH01000342.1	72.222	36	10	0	200	235	46237	46130	1.03e-14	57.8
3678	LLXH01000432.1	67.416	89	1	1	1	61	50573	50839	3.93e-29	112
3683	LLXH01000138.1	69.565	138	2	1	1	98	166489	166902	3.97e-52	176
3685	LLXH01000395.1	90.545	275	2	1	1	251	44786	43962	0	511
3686	LLXH01000886.1	99.115	113	1	0	5	117	19588	19250	5.03e-71	231
3690	LLXH01000244.1	65.6	125	15	2	88	184	12893	13267	2.65e-76	155
3694	LLXH01000439.1	98.113	53	1	0	21	73	50861	51019	4.53e-31	109
3695	LLXH01000515.1	97.9	381	8	0	79	459	12810	13952	0	761
3696	LLXH01001592.1	52.532	316	123	2	1	293	14547	15482	1.43e-106	341
3698	LLXH01000431.1	96.154	26	1	0	1	26	49810	49887	1.81e-12	48.9
3700	LLXH01000190.1	100	206	0	0	1	206	61745	61128	6.78e-132	410
3702	LLXH01005407.1	73.684	133	1	1	1	99	996	1394	3.1e-56	182
3705	LLXH01001872.1	63.265	98	0	1	1	62	3836	3543	8.16e-29	107
3706	LLXH01001788.1	77.049	244	46	3	119	355	1326	2048	2.11e-104	339
3707	LLXH01002213.1	72.093	172	18	1	88	229	5048	5563	3.26e-97	238
3712	LLXH01001622.1	90.909	66	6	0	1	66	13975	13778	1.43e-36	130
3713	LLXH01001253.1	69.01	384	51	4	1	316	4882	6033	5.02e-163	504
3719	LLXH01000349.1	31.707	123	7	3	1	46	139097	139465	2.48e-12	42
3720	LLXH01000718.1	100	91	0	0	1	91	940	1212	2.19e-97	192
3722	LLXH01000258.1	42.697	89	14	3	29	80	129342	129608	2.32e-09	53.5
3724	LLXH01001970.1	92.929	99	7	0	65	163	27033	27329	1.36e-83	188
3725	LLXH01001976.1	100	121	0	0	1	121	8812	8450	6.84e-60	199
3728	LLXH01000156.1	100	226	0	0	1	226	50336	49659	9.28e-147	453
3729	LLXH01000156.1	89.175	194	14	1	85	271	49094	48513	5.43e-97	314
3733	LLXH01000243.1	99.217	383	3	0	1	383	50642	51790	0	695
3734	LLXH01001103.1	98.895	181	2	0	115	295	17995	18537	1.99e-135	372
3735	LLXH01000765.1	55.051	683	245	6	200	822	12040	14082	0	772
3737	LLXH01001228.1	100	23	0	0	44	66	11446	11378	1.08e-11	50.4
3740	LLXH01002003.1	69.784	139	1	1	27	124	8243	7827	8.98e-56	182
3741	LLXH01000333.1	73.394	109	3	1	201	283	64468	64142	1.05e-72	161
3742	LLXH01002700.1	80.165	121	1	1	1	98	2045	1683	6.6e-53	178
3744	LLXH01001308.1	100	53	0	0	1	53	6606	6448	1.79e-22	89.4
3748	LLXH01000886.1	99.588	243	1	0	67	309	30499	29771	1.71e-164	469
3749	LLXH01000886.1	99.13	115	1	0	1	115	29693	29349	1.39e-74	241
3756	LLXH01000794.1	80.102	196	39	0	8	203	9943	9356	7.95e-86	278
3757	LLXH01002508.1	62.573	171	1	2	1	108	3358	2846	4.86e-57	190
3760	LLXH01000665.1	99.214	509	4	0	1	509	39351	37825	0	825
3761	LLXH01000665.1	75.068	365	21	3	397	691	34116	35210	0	518
3770	LLXH01001194.1	77.358	371	0	3	1	287	11801	10689	1.58e-179	550
3771	LLXH01001194.1	63.918	291	25	4	1	211	17414	16542	1.97e-89	298
3774	LLXH01000258.1	58.571	140	52	3	24	160	50262	49852	6.04e-38	140
3783	LLXH01000454.1	99.351	154	1	0	1	154	11370	11831	5.17e-98	310
3784	LLXH01000454.1	80.952	126	3	1	77	181	10800	10423	1.27e-95	206
3785	LLXH01000454.1	96.732	153	5	0	1	153	8672	8214	3.82e-178	300
3787	LLXH01000816.1	69.925	133	17	2	1	112	8406	8798	2.52e-49	169
3798	LLXH01000371.1	92.537	67	5	0	6	72	21355	21555	1.54e-35	132
3801	LLXH01000024.1	93.668	379	0	1	1	355	127664	126528	0	640
3806	LLXH01000024.1	94.612	464	0	1	40	478	121617	120226	0	828
3809	LLXH01001360.1	97.727	264	6	0	2	265	18803	18012	1.13e-164	506
3812	LLXH01000640.1	100	31	0	0	1	31	9095	9187	2.69e-13	63.2
3816	LLXH01002119.1	97.872	141	3	0	453	593	3540	3118	0	286
3818	LLXH01002868.1	88.889	63	6	1	51	113	5294	5479	1.68e-44	112
3819	LLXH01000547.1	84.211	38	6	0	23	60	63662	63549	3.13e-14	66.2
3820	LLXH01000120.1	86.061	165	0	1	89	230	118355	118849	7.4e-105	282
3823	LLXH01000287.1	100	97	0	0	36	132	17090	17380	2.01e-51	167
3825	LLXH01001346.1	70.204	490	83	9	784	1217	18822	17374	0	627
3826	LLXH01000344.1	81.15	313	31	5	282	571	78207	79130	0	468
3827	LLXH01000568.1	77.41	332	49	3	585	890	27318	28313	0	484
3828	LLXH01000218.1	61.417	127	12	2	4	93	89217	89597	1.97e-37	134
3837	LLXH01000398.1	92.486	173	13	0	16	188	28112	28630	1.74e-86	279
3840	LLXH01000370.1	100	80	0	0	5	84	100898	100659	3.34e-49	167
3843	LLXH01005287.1	47.664	107	9	1	1	60	5339	5019	1.64e-20	84.7
3846	LLXH01001664.1	63.341	461	120	3	1	412	17803	19185	0	601
3847	LLXH01001933.1	95.882	170	7	0	40	209	7752	7243	5.53e-106	335
3851	LLXH01002726.1	93.22	59	4	0	12	70	1133	1309	1.69e-21	85.9
3852	LLXH01008625.1	66.667	39	13	0	16	54	2968	3084	4.26e-11	57
3854	LLXH01001522.1	34.426	122	39	2	45	125	6118	6483	1.93e-11	62
3856	LLXH01001132.1	72.428	486	75	6	1	428	33589	35043	0	661
3859	LLXH01000582.1	93.75	32	2	0	1	32	25	120	2.34e-20	64.3
3861	LLXH01001280.1	66.828	618	180	3	175	770	18754	16910	0	894
3862	LLXH01000009.1	100	53	0	0	12	64	117434	117276	1.85e-29	109
3864	LLXH01000046.1	81.818	209	1	1	1	172	16650	16024	2.06e-105	338
3866	LLXH01000126.1	100	71	0	0	1	71	11535	11323	2.25e-65	148
3867	LLXH01000126.1	78.333	120	3	1	23	119	12175	11816	1.78e-34	120
3868	LLXH01001072.1	60.104	193	24	2	1	140	28069	28647	2.64e-64	213
3869	LLXH01001237.1	78.922	204	22	1	1	183	26574	27185	4.38e-82	266
3870	LLXH01005641.1	84.323	421	4	3	80	438	1307	45	0	706
3871	LLXH01000699.1	89.545	220	0	1	870	1066	32645	33304	0	358
3875	LLXH01001107.1	56.962	79	33	1	26	103	16976	17212	6.74e-21	89.4
3881	LLXH01002451.1	38.202	178	79	4	1	148	19413	19943	6.56e-27	108
3885	LLXH01000073.1	100	473	0	0	1	473	36855	38273	0	950
3894	LLXH01001866.1	77.778	162	11	1	1	137	3266	2781	8.11e-67	220
3901	LLXH01000308.1	58.519	135	21	2	1	100	41223	40819	1.82e-38	139
3904	LLXH01000092.1	100	237	0	0	1	237	47041	47751	1.33e-125	403
3909	LLXH01000392.1	89.815	216	0	1	1	194	10710	11357	2.56e-121	389
3910	LLXH01003710.1	84.116	277	10	1	1	243	1120	1950	1.66e-156	458
3915	LLXH01000288.1	93.364	437	4	1	138	549	17217	15907	0	638
3924	LLXH01002858.1	49.502	301	74	2	1	223	7364	8266	1.4e-130	283
3929	LLXH01000882.1	92.857	56	4	0	32	87	12578	12745	3.31e-40	108
3932	LLXH01000543.1	52.778	144	14	2	4	93	36022	35591	1.7e-34	125
3933	LLXH01000882.1	80.769	286	11	3	1	244	20766	19915	1.21e-143	445
3934	LLXH01001554.1	71.947	303	20	2	1	238	14325	13417	8.75e-130	414
3938	LLXH01006601.1	84.772	197	14	2	1	181	113	703	4.65e-109	316
3941	LLXH01000479.1	67.29	107	10	1	58	139	62400	62720	3.57e-41	82.4
3946	LLXH01000734.1	86.667	30	4	0	1	30	27620	27531	1.62e-17	53.1
3947	LLXH01000016.1	89.902	307	7	1	72	354	163980	163060	0	501
3949	LLXH01000322.1	96.851	794	1	1	1	770	44640	47021	0	1503
3955	LLXH01000677.1	78.412	403	3	3	97	415	60722	59514	0	582
3956	LLXH01000677.1	80.769	364	23	2	1	317	64078	62987	6.56e-179	553
3958	LLXH01001887.1	87.436	390	49	0	1	390	28813	27644	0	711
3963	LLXH01000286.1	88.439	173	20	0	1	173	78267	77749	6.22e-85	283
3964	LLXH01000255.1	64.765	298	77	4	4	274	44478	45368	1.32e-117	372
3966	LLXH01001247.1	76.652	227	24	1	191	388	28204	27524	1.72e-105	343
3967	LLXH01000230.1	53.142	1082	354	21	14	948	3098	6325	0	1018
3968	LLXH01001691.1	53.292	486	65	6	1	324	15459	16916	9.19e-145	452
3969	LLXH01000686.1	90.172	814	9	2	1	743	16583	14142	0	1454
3970	LLXH01000686.1	90.598	351	33	0	1	351	14084	13032	0	639
3971	LLXH01001487.1	72.596	208	23	1	71	244	200	823	3.34e-91	295
3973	LLXH01001113.1	95.238	42	2	0	22	63	4913	4788	2.38e-20	83.6
3974	LLXH01003213.1	98.571	140	2	0	13	152	1326	907	2e-71	243
3980	LLXH01000390.1	75.61	123	2	1	95	189	37320	37688	1.08e-72	187
3984	LLXH01000062.1	95.506	89	4	0	50	138	99839	99573	6.15e-37	137
3987	LLXH01000993.1	99.519	208	1	0	1	208	19596	20219	2.1e-108	342
3989	LLXH01000410.1	67.257	113	10	1	1	86	86777	87115	1.08e-42	152
3990	LLXH01001338.1	98.675	151	2	0	1	151	16986	16534	7.18e-82	263
3991	LLXH01000396.1	91.558	154	13	0	1	154	24869	24408	1.76e-80	260
3992	LLXH01000396.1	95.775	213	9	0	1	213	22625	21987	1.06e-110	349
3993	LLXH01002915.1	94.872	312	16	0	18	329	3239	4174	0	604
3994	LLXH01000686.1	88.421	190	21	1	1	189	16583	16014	1.77e-105	333
3995	LLXH01000686.1	91.892	296	24	0	3	298	15653	14766	1.04e-172	531
3996	LLXH01000686.1	70.166	362	47	2	79	379	14261	13176	3.75e-156	489
3997	LLXH01002383.1	84.942	684	29	2	1	610	2942	891	0	1091
3998	LLXH01001487.1	79.541	479	71	3	3	456	1940	3370	0	746
3999	LLXH01002352.1	85.337	1173	165	3	1	1172	2041	5541	0	2036
4000	LLXH01003798.1	98.75	80	1	0	1	80	616	377	9.01e-47	159
4001	LLXH01002352.1	91.583	499	42	0	1	499	2293	3789	0	930
4005	LLXH01000582.1	57.965	226	37	5	94	266	85347	84685	1.92e-93	239
4007	LLXH01001467.1	57.353	68	6	1	8	52	18237	18440	5.68e-18	70.1
4008	LLXH01000774.1	92.359	301	1	1	103	381	52260	51358	0	525
4009	LLXH01001653.1	64.052	306	77	6	106	387	8332	7442	0	365
4010	LLXH01000862.1	63.175	315	85	5	4	287	13902	12958	4.96e-115	365
4012	LLXH01002543.1	80	135	25	2	1	134	2930	2529	1.2e-65	216
4013	LLXH01001274.1	100	83	0	0	136	218	18918	19166	1.43e-76	172
4016	LLXH01000091.1	60.577	104	33	2	96	199	133091	133378	1.79e-42	107
4019	LLXH01000601.1	80.255	157	8	1	107	240	5749	5279	0	242
4021	LLXH01000091.1	94.505	91	5	0	1	91	53152	52880	1.34e-49	170
4022	LLXH01000481.1	84.569	499	21	2	9	451	65205	66701	0	778
4025	LLXH01002143.1	64.559	522	111	4	1	448	7060	5495	0	575
4027	LLXH01000480.1	75.315	555	110	4	5	532	14129	12465	0	766
4028	LLXH01000480.1	58.442	154	18	3	163	270	9078	8617	2.72e-95	152
4035	LLXH01000205.1	99.689	322	1	0	1	322	37998	38963	0	571
4036	LLXH01000304.1	52.181	619	197	11	107	644	61599	63401	0	517
4042	LLXH01001270.1	60	235	65	4	12	224	8493	7810	3.34e-81	266
4043	LLXH01001040.1	70.397	277	53	3	1	256	48908	49714	2.49e-117	370
4044	LLXH01004173.1	100	38	0	0	1	38	1123	1236	1.49e-19	80.9
4046	LLXH01000655.1	100	380	0	0	1	380	12178	11039	0	718
4049	LLXH01000093.1	54.38	274	11	5	1	160	15945	15124	1.22e-70	232
4050	LLXH01000788.1	70.386	233	18	2	1	182	62188	61490	1.13e-82	271
4052	LLXH01000230.1	48.452	1098	396	25	13	963	3089	6313	0	830
4053	LLXH01001952.1	54.865	483	145	11	1	418	8852	7428	0	480
4055	LLXH01000030.1	85.517	290	41	1	1	289	83472	82603	1.65e-159	507
4056	LLXH01001653.1	70.787	267	34	6	8	234	6894	6106	5.96e-111	352
4063	LLXH01000124.1	85.507	69	6	1	13	81	55488	55294	4.66e-33	111
4065	LLXH01001181.1	97.576	165	4	0	1	165	16939	16445	2.51e-102	323
4066	LLXH01001181.1	100	131	0	0	1	131	18393	18001	1.09e-66	219
4071	LLXH01001974.1	100	41	0	0	223	263	2054	1932	2.68e-17	83.2
4072	LLXH01000007.1	78.363	171	7	1	1	141	82386	81874	4.89e-63	209
4073	LLXH01005998.1	95.192	104	5	0	39	142	223	534	4.07e-49	163
4074	LLXH01009959.1	93.814	97	6	0	1	97	29	319	5.23e-46	149
4076	LLXH01001026.1	62.395	1069	361	6	154	1182	22772	25975	0	1214
4078	LLXH01001066.1	100	61	0	0	1	61	58688	58506	2.28e-17	75.1
4080	LLXH01004381.1	65.66	265	37	5	1	211	946	152	1.14e-104	317
4081	LLXH01004381.1	83.92	199	32	0	60	258	1890	1294	1.42e-113	342
4082	LLXH01000224.1	60.558	251	46	3	1	198	53738	54490	3.53e-143	273
4089	LLXH01000138.1	60.133	602	141	10	1	512	83818	85596	0	608
4090	LLXH01000255.1	76.744	301	46	4	1	279	44472	45368	6.96e-143	445
4091	LLXH01000025.1	63.839	672	153	11	783	1374	31609	29624	0	790
4095	LLXH01000993.1	98.701	77	1	0	58	134	8671	8901	1.73e-45	159
4106	LLXH01000492.1	83.908	609	2	4	78	590	35997	34171	0	834
4108	LLXH01000492.1	84.211	684	21	6	1	597	30262	28211	0	969
4115	LLXH01000492.1	75.932	295	1	2	380	604	13415	12531	0	426
4118	LLXH01000492.1	59.748	159	5	2	17	116	1887	1411	7.45e-34	124
4119	LLXH01001223.1	86.667	60	8	0	152	211	11960	12139	1.6e-45	105
4120	LLXH01000463.1	89.388	245	3	1	1	222	15081	14347	0	437
4121	LLXH01000653.1	90.244	287	4	1	1	263	44275	43415	0	507
4123	LLXH01001007.1	91.319	288	2	1	1	265	27648	26785	2.29e-161	497
4125	LLXH01001196.1	92.188	128	10	0	1	128	3515	3132	1.47e-72	236
4128	LLXH01001616.1	73.643	258	9	2	1	199	6124	5351	1.1e-107	343
4130	LLXH01004599.1	65	140	22	1	10	122	1363	1782	1.59e-51	172
4132	LLXH01000238.1	93.75	32	2	0	4	35	1472	1377	1.17e-21	65.5
4133	LLXH01000021.1	82.114	123	1	1	49	150	106285	105917	5.18e-145	197
4135	LLXH01000021.1	95.556	45	2	0	24	68	102261	102127	4.01e-23	92.8
4136	LLXH01000021.1	99.057	318	3	0	204	521	100267	101220	0	571
4139	LLXH01000021.1	100	201	0	0	254	454	93764	93162	0	422
4142	LLXH01000396.1	98.198	111	2	0	75	185	41250	40918	2.38e-57	156
4144	LLXH01002331.1	98.664	449	6	0	227	675	3075	1729	0	884
4145	LLXH01000734.1	96.552	116	4	0	76	191	8498	8845	0	232
4147	LLXH01000283.1	83.619	525	75	6	1	520	129742	131298	0	829
4150	LLXH01003423.1	78.67	361	68	5	1	357	1450	2517	1.34e-156	483
4151	LLXH01000868.1	73.333	600	96	5	1	543	8295	6517	0	850
4152	LLXH01000283.1	78.97	233	13	3	1	202	130258	130941	5.45e-104	335
4156	LLXH01000791.1	98.592	71	1	0	1	71	12503	12715	5.39e-43	148
4158	LLXH01000099.1	75	96	23	1	1	95	95522	95235	1.61e-39	140
4159	LLXH01000673.1	100	50	0	0	8	57	50689	50540	1.13e-46	103
4160	LLXH01000673.1	62.759	145	39	4	53	187	51262	51681	5.9e-61	154
4164	LLXH01000412.1	88.426	216	1	1	235	426	45449	46096	0	391
4169	LLXH01002135.1	100	108	0	0	1	108	5043	4720	8.94e-67	218
4171	LLXH01000523.1	72.197	223	3	2	260	423	23014	22346	2.85e-107	272
4179	LLXH01000376.1	63.218	87	3	2	4	61	49332	49592	1.76e-24	95.5
4181	LLXH01000878.1	99.783	461	1	0	1	461	5978	4596	0	825
4182	LLXH01001603.1	90.731	561	2	2	1	511	10956	12638	0	991
4185	LLXH01000281.1	100	18	0	0	38	55	141021	140968	1.01e-08	38.5
4188	LLXH01000489.1	82.873	181	2	1	50	201	31919	31377	3.04e-90	291
4196	LLXH01000043.1	93.384	786	1	1	1	735	46682	44325	0	1429
4201	LLXH01000382.1	94.118	34	2	0	1	34	40388	40489	7.87e-16	70.1
4202	LLXH01000292.1	90.468	619	5	3	1	568	94472	92625	0	1097
4208	LLXH01000012.1	72.197	446	95	5	230	651	182106	183428	0	606
4213	LLXH01000138.1	50.968	620	199	15	1	531	83785	85596	8.93e-169	531
4216	LLXH01001842.1	77.093	633	26	4	1	514	17204	19102	0	939
4217	LLXH01001842.1	94.355	372	0	1	1	351	17864	18979	0	694
4218	LLXH01000437.1	97.561	82	2	0	64	145	518	763	2.77e-49	164
4219	LLXH01005907.1	61.111	108	18	2	74	157	509	186	2.04e-34	125
4220	LLXH01000554.1	66.667	93	7	1	1	69	15383	15105	6.28e-30	112
4221	LLXH01000554.1	87.097	31	4	0	1	31	18622	18530	2.51e-27	55.1
4222	LLXH01000554.1	93.182	44	3	0	58	101	18910	18779	3.98e-20	85.1
4223	LLXH01000554.1	96.429	84	3	0	40	123	19850	19599	5.96e-49	136
4225	LLXH01000788.1	59.341	91	16	1	1	70	5445	5173	5.9e-27	102
4226	LLXH01004954.1	84.404	109	17	0	1	109	1556	1230	9.18e-47	159
4227	LLXH01004954.1	98.214	112	2	0	1	112	1400	1065	1.82e-67	219
4228	LLXH01000583.1	99.733	374	1	0	89	462	45043	46164	0	733
4229	LLXH01000583.1	97.321	224	6	0	1	224	47912	47241	2.77e-137	426
4230	LLXH01003447.1	100	310	0	0	1	310	2483	1554	0	555
4231	LLXH01004726.1	82.759	29	5	0	33	61	258	172	8.25e-07	45.4
4232	LLXH01000533.1	77.778	36	7	1	23	57	6598	6705	6e-08	48.5
4233	LLXH01002870.1	94.202	1121	7	2	1	1063	1019	4381	0	2055
4234	LLXH01002870.1	95.266	169	8	0	2	170	3761	4267	5.82e-106	332
4236	LLXH01000230.1	46.601	809	271	16	4	678	3008	5353	0	601
4240	LLXH01000008.1	73.399	406	25	4	320	642	77298	76081	0	572
4246	LLXH01000013.1	100	548	0	0	102	649	120380	122023	0	1061
4247	LLXH01000013.1	76.667	120	0	1	1	92	123809	123450	1.89e-125	174
4254	LLXH01001912.1	100	248	0	0	1	248	6275	7018	4.46e-167	513
4255	LLXH01001912.1	90.323	31	0	1	61	88	7910	7818	7.1e-23	52.8
4256	LLXH01000614.1	83.673	49	8	0	7	55	9070	8924	7.06e-22	87.4
4263	LLXH01000138.1	48.973	292	85	9	228	461	93564	94421	2.16e-121	213
4265	LLXH01000880.1	96.296	81	3	0	3	83	12308	12066	7.35e-84	159
4266	LLXH01000544.1	60.533	1989	584	30	550	2343	23969	18021	0	2303
4269	LLXH01000424.1	88.296	487	45	2	1	481	35706	34264	0	837
4270	LLXH01000424.1	91.304	46	4	0	67	112	30114	29977	8.25e-30	77.4
4271	LLXH01000240.1	79.96	504	93	3	1	499	35338	33836	0	753
4277	LLXH01001436.1	48.768	203	14	4	1	113	20096	19488	1.78e-48	140
4278	LLXH01003488.1	81.383	376	51	1	1	357	2336	1209	4.42e-160	475
4280	LLXH01001657.1	85.833	600	10	3	118	642	5693	3894	0	999
4281	LLXH01000134.1	87.478	575	42	3	1	545	90021	88297	0	967
4282	LLXH01001431.1	67.073	82	9	2	1	64	800	555	1.5e-17	77.4
4285	LLXH01000150.1	89.389	311	12	1	11	300	7507	6575	0	557
4286	LLXH01000150.1	89.219	269	4	1	248	491	9873	9067	7.91e-140	446
4287	LLXH01000381.1	42.633	1337	576	19	1	1158	63416	67390	0	1011
4289	LLXH01000235.1	83.453	139	23	0	226	364	17150	16734	1.58e-145	241
4292	LLXH01000165.1	55.477	283	95	6	72	329	54496	53666	1.25e-91	300
4294	LLXH01002434.1	45.015	331	75	6	3	226	18977	19969	3.86e-75	248
4295	LLXH01000028.1	66.667	57	0	1	23	60	15012	14842	3.01e-15	68.9
4310	LLXH01000052.1	93.671	79	5	0	57	135	48883	49119	3.61e-67	154
4318	LLXH01000511.1	46.218	1904	932	18	15	1869	9541	15123	0	1346
4319	LLXH01000260.1	80.367	871	144	5	1	845	10058	7449	0	1272
4321	LLXH01003193.1	85.185	135	20	0	1	135	4535	4939	1.2e-68	226
4322	LLXH01004049.1	66.129	62	0	1	12	52	596	411	8.89e-16	70.1
4324	LLXH01003868.1	85.561	187	27	0	1	187	960	1520	1.93e-90	283
4328	LLXH01000401.1	65.625	128	8	3	56	148	9982	9602	2.73e-38	140
4329	LLXH01002918.1	61.17	188	43	2	34	191	11463	12026	1.24e-66	222
4330	LLXH01003310.1	63.158	285	27	3	1	217	706	1530	2.87e-107	333
4335	LLXH01001936.1	76.504	349	28	2	1	295	1929	883	1.05e-173	490
4343	LLXH01000139.1	79.518	332	18	2	59	340	142211	143206	2.71e-168	521
4345	LLXH01000139.1	45.016	311	69	9	295	503	136492	135560	1.06e-154	200
4346	LLXH01000419.1	95.238	21	1	0	32	52	44214	44276	4.8e-06	42.7
4348	LLXH01007455.1	89.474	76	4	1	1	72	705	478	1.58e-41	140
4349	LLXH01000733.1	62.162	259	19	2	1	180	42277	41501	4.79e-92	296
4350	LLXH01000130.1	66.129	124	5	2	1	89	316	681	3.18e-41	149
4351	LLXH01000481.1	87.069	232	5	1	193	399	53457	54152	0	406
4353	LLXH01000281.1	95.833	120	5	0	1	120	153673	153314	1.05e-63	213
4357	LLXH01000549.1	100	443	0	0	50	492	33696	35024	0	931
4360	LLXH01000255.1	75.746	268	27	2	2	234	93151	93945	6.47e-176	398
4361	LLXH01004156.1	100	185	0	0	234	418	4646	4092	0	393
4362	LLXH01002543.1	68.276	145	15	1	25	138	3521	3955	2.71e-54	174
4363	LLXH01001286.1	98.519	135	2	0	30	164	22104	22508	1.02e-62	210
4369	LLXH01000091.1	76	100	0	1	42	117	97311	97610	2.03e-56	149
4371	LLXH01000091.1	82.836	134	0	1	1	111	95621	95220	3.67e-43	151
4377	LLXH01001095.1	81.154	260	28	1	1	239	8102	7323	2.92e-122	385
4378	LLXH01001889.1	98.98	196	2	0	1	196	5471	4884	2.26e-127	396
4379	LLXH01002269.1	84.167	120	17	1	1	118	4104	3745	1.22e-58	198
4383	LLXH01001161.1	98.182	55	1	0	70	124	23751	23915	6.83e-30	114
4385	LLXH01000628.1	68.302	265	54	4	1	236	38473	37682	1.57e-109	347
4386	LLXH01001415.1	100	115	0	0	257	371	23299	23643	2.24e-168	241
4387	LLXH01001994.1	99.628	269	1	0	139	407	5182	4376	0	561
4388	LLXH01001886.1	93.548	31	2	0	21	51	2825	2733	7.75e-12	58.9
4389	LLXH01002064.1	96.667	30	1	0	4	33	2857	2768	4.21e-14	61.6
4393	LLXH01000264.1	74.096	332	51	3	1	302	40800	41780	1.61e-143	448
4394	LLXH01000444.1	74.757	309	49	2	1	281	21658	20735	4.64e-147	457
4395	LLXH01001506.1	80.488	41	7	1	6	46	6207	6326	3.48e-12	61.2
4396	LLXH01001528.1	88.387	155	18	0	1	155	16840	16376	3.12e-79	256
4397	LLXH01001506.1	64.948	97	5	2	1	68	7563	7853	1.25e-43	112
4399	LLXH01000210.1	80.147	136	4	1	1	113	72200	71793	2.82e-78	214
4400	LLXH01000774.1	59.639	721	181	8	1	623	45635	43509	0	825
4401	LLXH01000508.1	50	170	10	4	102	199	17964	18464	9.48e-35	131
4402	LLXH01000508.1	100	33	0	0	1	33	16307	16209	5.39e-14	65.9
4403	LLXH01000268.1	97.101	69	2	0	55	123	13246	13040	6.27e-40	142
4404	LLXH01002041.1	100	171	0	0	1	171	5390	4878	3.26e-92	294
4408	LLXH01000360.1	95	160	7	1	1	160	1307	1783	1.47e-96	311
4410	LLXH01000655.1	99.468	564	3	0	1	564	33181	34872	0	1065
4412	LLXH01003409.1	92.262	168	13	0	4	171	2863	2360	2.26e-100	311
4414	LLXH01001415.1	72.222	72	19	1	31	102	22342	22554	3.31e-27	105
4415	LLXH01001782.1	96.512	86	3	0	48	133	4773	5030	6.49e-64	166
4421	LLXH01000217.1	100	386	0	0	94	479	96976	95819	0	801
4424	LLXH01002002.1	96.774	62	2	0	1	62	765	580	3.64e-35	127
4426	LLXH01000617.1	99.174	242	2	0	1	242	8796	9521	0	451
4429	LLXH01000398.1	40.769	130	27	4	52	132	11064	10678	7.97e-20	68.6
4430	LLXH01000851.1	54.545	242	34	4	80	245	24420	23695	3.58e-79	177
4432	LLXH01001569.1	87.755	98	12	0	1	98	3142	3435	1.07e-51	175
4433	LLXH01000398.1	65.022	223	50	2	8	203	46722	46057	4.46e-86	282
4434	LLXH01001050.1	96.809	94	3	0	1	94	17399	17680	8.41e-51	166
4436	LLXH01007234.1	78.545	275	58	1	34	308	901	80	1.35e-137	392
4438	LLXH01000634.1	90.164	305	3	1	2	279	12824	11910	7.59e-153	474
4440	LLXH01001693.1	93.158	190	12	1	1	190	9174	9740	1.84e-113	357
4441	LLXH01000703.1	96.547	811	1	1	46	829	47390	44958	0	1174
4446	LLXH01004811.1	97.619	42	1	0	1	42	1081	1206	3.32e-34	84
4447	LLXH01001922.1	99.138	464	4	0	1	464	16972	18363	0	863
4448	LLXH01002552.1	81.818	121	22	0	108	228	1938	2300	1.62e-56	195
4449	LLXH01005045.1	80.328	244	33	2	1	230	1529	801	1.34e-138	400
4451	LLXH01001468.1	95.89	146	6	0	1	146	18563	18126	8.89e-90	286
4452	LLXH01000796.1	61.538	182	33	1	1	145	43000	43545	5.77e-65	215
4453	LLXH01001177.1	61.688	462	127	9	1	432	1838	3163	1.24e-167	523
4455	LLXH01000775.1	92.715	151	10	1	1	151	9797	9348	6.34e-79	255
4456	LLXH01001287.1	95.36	431	20	0	78	508	17126	18418	0	782
4457	LLXH01001145.1	66.738	469	126	9	1	443	9997	11391	1.6e-158	498
4458	LLXH01001798.1	97.927	193	4	0	1	193	7686	7108	3.83e-109	346
4459	LLXH01000410.1	96.154	52	2	0	35	86	59921	60076	4.24e-27	103
4462	LLXH01001864.1	97.573	206	2	1	1	206	3468	4076	2.69e-91	293
4463	LLXH01001864.1	96.129	155	6	0	1	155	329	793	1.66e-82	266
4464	LLXH01000087.1	57.005	207	34	3	12	163	86842	86222	4.86e-66	219
4465	LLXH01001703.1	52.308	65	4	2	1	38	1262	1068	7.93e-19	55.8
4466	LLXH01001246.1	100	31	0	0	1	31	22809	22717	4.34e-19	69.3
4468	LLXH01000290.1	75.542	323	43	2	1	287	27425	26457	3.7e-146	454
4471	LLXH01000639.1	79.167	48	10	0	11	58	32314	32457	3.45e-19	80.5
4472	LLXH01000040.1	83.784	37	6	0	17	53	87641	87751	7.42e-14	64.7
4473	LLXH01000833.1	100	272	0	0	178	449	34799	35614	0	565
4478	LLXH01000001.1	37.5	112	24	3	1	66	51669	52004	4.69e-10	56.2
4479	LLXH01007858.1	77.778	144	30	1	135	276	288	719	5.44e-72	223
4480	LLXH01001109.1	100	130	0	0	51	180	1762	2151	1.99e-81	264
4481	LLXH01001303.1	91.096	146	13	0	1	146	7493	7930	4.41e-87	278
4485	LLXH01001914.1	50	54	0	1	1	27	6779	6940	2.1e-05	40.4
4486	LLXH01003144.1	98.718	78	1	0	1	78	699	466	1.32e-46	159
4490	LLXH01000705.1	92.893	197	14	0	170	366	19797	19207	0	390
4491	LLXH01000887.1	66.197	142	21	1	1	115	35705	35280	1.9e-39	140
4495	LLXH01000889.1	100	227	0	0	1	227	24216	24896	3.98e-140	448
4497	LLXH01002965.1	99.789	474	1	0	1	474	4110	2689	0	942
4499	LLXH01001094.1	97.79	181	4	0	3	183	5520	4978	8.74e-111	348
4503	LLXH01001019.1	87.255	612	78	0	1	612	25092	26927	0	1005
4504	LLXH01000142.1	98.246	57	1	0	313	369	98242	98072	2.59e-112	118
4512	LLXH01001019.1	68.722	227	0	3	162	317	4355	5035	0	284
4513	LLXH01003111.1	99.167	120	1	0	1	120	8097	7738	7.34e-78	250
4515	LLXH01001939.1	56.897	58	23	1	1	58	5839	5672	1.74e-12	62.4
4523	LLXH01000060.1	86.341	205	4	1	6	186	86208	85594	2.72e-113	356
4525	LLXH01000063.1	48.529	136	23	1	129	217	19060	19467	7.33e-48	124
4527	LLXH01000427.1	52.863	227	68	5	43	259	53547	52954	3.1e-54	191
4528	LLXH01000412.1	62.667	75	5	1	1	52	1249	1025	1.86e-24	80.9
4529	LLXH01000007.1	92.982	57	4	0	54	110	219749	219919	1.24e-37	108
4530	LLXH01000007.1	82.4	250	1	2	54	260	222311	221562	2.86e-113	359
4533	LLXH01000022.1	99.388	327	2	0	1	327	64139	65119	0	621
4534	LLXH01000022.1	90.968	310	28	0	1	310	66123	67052	6.48e-178	547
4537	LLXH01001525.1	68.852	183	0	2	1	126	12094	11546	6.26e-48	165
4538	LLXH01000994.1	73.118	93	25	0	1	93	42876	42598	2e-36	134
4541	LLXH01004170.1	100	104	0	0	1	104	10562	10251	5.16e-52	179
4546	LLXH01000070.1	100	232	0	0	1	232	49534	48839	5.15e-158	486
4550	LLXH01001292.1	93.75	48	3	0	8	55	14183	14040	1.48e-11	58.2
4552	LLXH01008025.1	82.143	140	6	1	1	121	460	41	4.91e-71	219
4553	LLXH01000347.1	62.079	356	8	5	1	229	38607	37540	5e-99	321
4554	LLXH01000531.1	79.762	84	14	1	1	81	19473	19222	5.37e-39	139
4558	LLXH01000374.1	72.115	104	7	2	1	82	37021	37332	7.38e-37	131
4561	LLXH01000796.1	94.406	143	6	1	61	201	26191	26619	2.44e-46	164
4563	LLXH01001558.1	97.321	112	3	0	1	112	8414	8749	1.57e-66	223
4570	LLXH01002049.1	90.909	88	8	0	5	92	9589	9852	2.45e-45	157
4583	LLXH01000305.1	88	150	14	1	43	192	70156	69719	9.9e-84	245
4586	LLXH01000395.1	97.744	133	3	0	1	133	16565	16963	8.98e-85	271
4594	LLXH01002339.1	96.97	66	2	0	10	75	3689	3492	1.62e-35	130
4595	LLXH01003228.1	59.627	161	6	3	1	102	2847	3329	1.21e-47	163
4597	LLXH01000802.1	83.333	426	15	3	230	601	10315	9044	0	542
4599	LLXH01000105.1	100	308	0	0	1	308	70987	70064	1.72e-164	508
4601	LLXH01000105.1	98	100	2	0	14	113	66398	66697	1.33e-37	135
4604	LLXH01000087.1	50	96	22	1	394	463	117492	117205	7.61e-23	89.7
4605	LLXH01001214.1	98.636	220	3	0	1	220	7484	6825	4.94e-122	382
4607	LLXH01001492.1	97.333	225	6	0	342	566	21732	22406	0	395
4609	LLXH01000117.1	87.703	431	14	2	181	572	24113	22821	0	559
4612	LLXH01000894.1	98.214	56	1	0	1	56	35981	36148	1.59e-31	117
4613	LLXH01001613.1	75.51	49	12	0	19	67	5527	5673	7.6e-16	71.2
4615	LLXH01002018.1	88	25	3	0	40	64	27979	27905	3.01e-07	43.5
4616	LLXH01000008.1	56.329	474	105	7	1	374	94849	93434	1.69e-150	471
4617	LLXH01001487.1	73.448	1047	144	8	1	921	221	3337	0	1513
4618	LLXH01002823.1	96.125	929	11	1	1	904	967	3753	0	1807
4619	LLXH01002823.1	73.188	138	1	1	1	102	4442	4029	1.81e-58	194
4620	LLXH01005993.1	98.677	378	5	0	1	378	1136	3	0	781
4621	LLXH01003798.1	79.464	112	0	1	1	89	634	299	1.95e-48	164
4622	LLXH01000207.1	100	230	0	0	1	230	22874	23563	4.59e-141	437
[truncated: 63,536 more rows]
