# Supplementary material for: Horizontal Gene Transfer From Bacteria and Plants to the Arbuscular Mycorrhizal Fungus Rhizophagus irregularis
Source: Front Plant Sci. 2018 May 25;9:701. doi: 10.3389/fpls.2018.00701 (PMC5982333; doi:10.3389/fpls.2018.00701)
Supplement: Supplementary Table 2 — Expression profile of R. irregularis genes. [file Table_2.XLS]

## Sheet: Ri gene transcription
Gene id	FPKM	Percentile
26566	0.000649561	0.013274%
286043	0.00122612	0.0199111%
34005	0.00129312	0.0265481%
20309	0.00159271	0.0331851%
30430	0.00169622	0.0398221%
74695	0.00186441	0.0464591%
321188	0.00188263	0.0530962%
20124	0.00190459	0.0597332%
25278	0.00192227	0.0663702%
99993	0.00201734	0.0730072%
34367	0.002062	0.0796443%
76777	0.00209646	0.0862813%
3090	0.00229041	0.0929183%
25307	0.00249727	0.0995553%
7676	0.00266522	0.106192%
26323	0.00277439	0.112829%
31657	0.00281429	0.119466%
20683	0.0029362	0.126103%
24596	0.00300551	0.13274%
16997	0.00305149	0.139377%
13571	0.00310627	0.146014%
24627	0.003245	0.152651%
26320	0.00334256	0.159289%
93994	0.00336485	0.165926%
323548	0.00379659	0.172563%
31429	0.00389002	0.1792%
94594	0.00394846	0.185837%
52698	0.00397605	0.192474%
322856	0.00416339	0.199111%
9986	0.00418346	0.205748%
202081	0.00437256	0.212385%
20472	0.00439488	0.219022%
3837	0.00440095	0.225659%
25516	0.00444588	0.232296%
18054	0.0044811	0.238933%
24451	0.00452107	0.24557%
12373	0.00458622	0.252207%
18493	0.0045899	0.258844%
21555	0.0046309	0.265481%
4456	0.00464995	0.272118%
84139	0.0046681	0.278755%
7543	0.00468368	0.285392%
25393	0.004723	0.292029%
89807	0.00477095	0.298666%
150860	0.00482234	0.305303%
15488	0.00483849	0.31194%
10126	0.00487085	0.318577%
35193	0.00487639	0.325214%
23296	0.00495495	0.331851%
325491	0.00498351	0.338488%
9652	0.00507441	0.345125%
4433	0.00508368	0.351762%
334635	0.00512956	0.358399%
11704	0.00515973	0.365036%
25170	0.00531471	0.371673%
12408	0.00537129	0.37831%
24891	0.00548754	0.384947%
27780	0.00557334	0.391584%
22673	0.0055849	0.398221%
78385	0.00570173	0.404858%
35329	0.00576732	0.411495%
4973	0.00580139	0.418132%
159205	0.00583166	0.424769%
59105	0.00588193	0.431406%
22186	0.00591034	0.438043%
7547	0.00596934	0.44468%
320089	0.00600241	0.451317%
329761	0.00600478	0.457954%
32836	0.00601544	0.464591%
16148	0.00607215	0.471229%
30517	0.00613322	0.477866%
335902	0.00613456	0.484503%
15931	0.00614456	0.49114%
774	0.00615793	0.497777%
5461	0.00617522	0.504414%
34919	0.00619637	0.511051%
20499	0.00621144	0.517688%
26567	0.00623354	0.524325%
17610	0.0062678	0.530962%
4043	0.00631102	0.537599%
2513	0.00634361	0.544236%
14237	0.00635395	0.550873%
283776	0.00637193	0.55751%
326060	0.00647702	0.564147%
73572	0.00649529	0.570784%
2033	0.00651688	0.577421%
323172	0.00663629	0.584058%
347051	0.0066369	0.590695%
22650	0.00670461	0.597332%
29198	0.00673173	0.603969%
25262	0.0067362	0.610606%
29589	0.00681351	0.617243%
99244	0.00683112	0.62388%
23228	0.00688602	0.630517%
103972	0.00689905	0.637154%
14935	0.0069019	0.643791%
24870	0.00694671	0.650428%
17531	0.00699617	0.657065%
6797	0.00704556	0.663702%
81545	0.00704671	0.670339%
29252	0.00715049	0.676976%
71952	0.007278	0.683613%
19649	0.00728183	0.69025%
26369	0.00728422	0.696887%
262815	0.00729876	0.703524%
3546	0.00743149	0.710161%
69756	0.00744688	0.716798%
19720	0.0074601	0.723435%
3993	0.00746951	0.730072%
91901	0.00749354	0.736709%
7900	0.00749366	0.743346%
243102	0.00757759	0.749983%
27410	0.00757973	0.75662%
34848	0.00767639	0.763257%
86686	0.00768212	0.769894%
7464	0.00778263	0.776531%
27675	0.00783412	0.783169%
206584	0.00785088	0.789806%
30209	0.00790444	0.796443%
13700	0.00798576	0.80308%
65230	0.00798707	0.809717%
329251	0.00800117	0.816354%
330064	0.00807185	0.822991%
4607	0.00819078	0.829628%
36018	0.00821907	0.836265%
17258	0.00822522	0.842902%
27924	0.00825576	0.849539%
28082	0.00833776	0.856176%
25997	0.00840205	0.862813%
30550	0.008404	0.86945%
9134	0.00842144	0.876087%
184742	0.00843254	0.882724%
17291	0.0084548	0.889361%
30284	0.00846402	0.895998%
19000	0.00854732	0.902635%
35801	0.00861668	0.909272%
78123	0.00866941	0.915909%
65996	0.00871795	0.922546%
31608	0.00872944	0.929183%
2778	0.00876998	0.93582%
21595	0.0088051	0.942457%
327980	0.00880995	0.949094%
19437	0.00889459	0.955731%
24067	0.00899807	0.962368%
27624	0.00900668	0.969005%
34661	0.00920951	0.975642%
62377	0.00924407	0.982279%
28935	0.00931222	0.988916%
26271	0.0093839	0.995553%
14759	0.00944773	1.00219%
3496	0.00962137	1.00883%
30583	0.00964502	1.01546%
331146	0.00965624	1.0221%
123923	0.00965627	1.02874%
342425	0.00966285	1.03538%
25750	0.00968083	1.04201%
5820	0.00970168	1.04865%
330399	0.00973512	1.05529%
31377	0.009748	1.06192%
4123	0.00987363	1.06856%
94683	0.00988883	1.0752%
20264	0.00990554	1.08183%
318276	0.00993656	1.08847%
2761	0.0100869	1.09511%
23397	0.0101329	1.10175%
897	0.010142	1.10838%
6909	0.0102703	1.11502%
348520	0.0104631	1.12166%
5835	0.0105287	1.12829%
335784	0.0106073	1.13493%
328810	0.0106164	1.14157%
349189	0.0106834	1.1482%
6277	0.0106835	1.15484%
178557	0.010716	1.16148%
20923	0.0107227	1.16812%
327739	0.0107854	1.17475%
44884	0.0107974	1.18139%
56945	0.0108169	1.18803%
19321	0.0108271	1.19466%
32907	0.0108693	1.2013%
252504	0.0108952	1.20794%
25914	0.0109297	1.21457%
264388	0.0109453	1.22121%
30040	0.0109659	1.22785%
282564	0.0110398	1.23449%
1646	0.011042	1.24112%
21330	0.011159	1.24776%
8901	0.0111693	1.2544%
72242	0.011259	1.26103%
3358	0.0112622	1.26767%
324442	0.0113842	1.27431%
211735	0.011397	1.28095%
318779	0.0115565	1.28758%
73276	0.0115913	1.29422%
232011	0.011731	1.30086%
18281	0.0118058	1.30749%
31465	0.0118497	1.31413%
25965	0.0118934	1.32077%
81528	0.0119206	1.3274%
336488	0.0119891	1.33404%
12276	0.0121797	1.34068%
135595	0.0122476	1.34732%
27745	0.0122891	1.35395%
4948	0.0123929	1.36059%
319235	0.0124184	1.36723%
21856	0.0126273	1.37386%
11627	0.0126472	1.3805%
6088	0.0126999	1.38714%
22261	0.0127003	1.39377%
31132	0.0127129	1.40041%
23222	0.0128664	1.40705%
28119	0.0129514	1.41369%
32160	0.0130202	1.42032%
27641	0.0130701	1.42696%
284604	0.0131106	1.4336%
24065	0.0132132	1.44023%
14471	0.0132346	1.44687%
257113	0.0132471	1.45351%
25428	0.013261	1.46014%
340806	0.013278	1.46678%
8961	0.0133617	1.47342%
15373	0.0135489	1.48006%
15947	0.0136241	1.48669%
151929	0.013649	1.49333%
33108	0.0136503	1.49997%
31187	0.0136547	1.5066%
268845	0.0136639	1.51324%
2140	0.0139397	1.51988%
6723	0.0139423	1.52651%
261086	0.01414	1.53315%
323558	0.0141561	1.53979%
9135	0.0141639	1.54643%
205835	0.0141696	1.55306%
35509	0.0142205	1.5597%
34587	0.0143068	1.56634%
19583	0.0144457	1.57297%
16343	0.0145543	1.57961%
9846	0.0145991	1.58625%
326964	0.0148737	1.59289%
32627	0.0150324	1.59952%
61348	0.0150553	1.60616%
99887	0.0150686	1.6128%
6942	0.0151732	1.61943%
67139	0.015301	1.62607%
2602	0.015316	1.63271%
8697	0.0154223	1.63934%
257086	0.0154585	1.64598%
54259	0.0156332	1.65262%
54340	0.0158192	1.65926%
335688	0.0159217	1.66589%
11687	0.0160003	1.67253%
12101	0.0160198	1.67917%
6969	0.0160685	1.6858%
16811	0.0161081	1.69244%
111864	0.0161269	1.69908%
168284	0.0161353	1.70571%
5678	0.0163265	1.71235%
21718	0.016369	1.71899%
27244	0.0164256	1.72563%
305132	0.0164418	1.73226%
21278	0.0164916	1.7389%
331099	0.016724	1.74554%
29577	0.0168341	1.75217%
322442	0.0169092	1.75881%
326470	0.0169154	1.76545%
29078	0.0169412	1.77208%
17100	0.0169478	1.77872%
69512	0.0169722	1.78536%
320046	0.0169996	1.792%
36450	0.0171069	1.79863%
160492	0.0172323	1.80527%
314791	0.0173652	1.81191%
20231	0.0174913	1.81854%
1672	0.0177046	1.82518%
34920	0.0177653	1.83182%
22193	0.0177775	1.83845%
86025	0.017785	1.84509%
103399	0.0178449	1.85173%
11983	0.0178717	1.85837%
9765	0.017954	1.865%
225557	0.0181488	1.87164%
9901	0.0182261	1.87828%
320310	0.0182734	1.88491%
94465	0.0183402	1.89155%
294403	0.0184097	1.89819%
319544	0.0184277	1.90483%
18172	0.0187236	1.91146%
41713	0.0188736	1.9181%
7116	0.0189319	1.92474%
5433	0.0189483	1.93137%
334018	0.0189638	1.93801%
21093	0.018986	1.94465%
27017	0.0190234	1.95128%
22573	0.0190655	1.95792%
32583	0.0192174	1.96456%
14851	0.01928	1.9712%
271685	0.0192948	1.97783%
29437	0.0193542	1.98447%
18911	0.0193948	1.99111%
32803	0.0194202	1.99774%
319137	0.0196206	2.00438%
20556	0.0196957	2.01102%
23591	0.0197977	2.01765%
3964	0.0198185	2.02429%
7456	0.019853	2.03093%
16575	0.0199424	2.03757%
83446	0.0199818	2.0442%
319351	0.0200666	2.05084%
59213	0.0202072	2.05748%
20033	0.0204048	2.06411%
31878	0.0204291	2.07075%
92776	0.0206059	2.07739%
745	0.0207166	2.08402%
328320	0.0207796	2.09066%
259607	0.0208129	2.0973%
22270	0.0211452	2.10394%
10774	0.02122	2.11057%
1766	0.0213832	2.11721%
22666	0.0214093	2.12385%
15194	0.0214398	2.13048%
330081	0.0215327	2.13712%
338322	0.0216543	2.14376%
14760	0.0217113	2.15039%
35584	0.0217135	2.15703%
12704	0.0218163	2.16367%
344167	0.0218185	2.17031%
16990	0.0218191	2.17694%
206567	0.0218383	2.18358%
323664	0.0219569	2.19022%
326694	0.0221181	2.19685%
307036	0.0222109	2.20349%
10058	0.0222938	2.21013%
73060	0.022455	2.21677%
329971	0.0224677	2.2234%
20527	0.0224959	2.23004%
68187	0.0225196	2.23668%
70010	0.022535	2.24331%
4848	0.0225765	2.24995%
54915	0.02262	2.25659%
29050	0.022664	2.26322%
8375	0.0227816	2.26986%
36263	0.0229402	2.2765%
9518	0.0229943	2.28314%
211226	0.0230708	2.28977%
321592	0.0230775	2.29641%
300760	0.0231069	2.30305%
135663	0.0231403	2.30968%
26191	0.02324	2.31632%
194767	0.0233667	2.32296%
28473	0.0234251	2.32959%
19442	0.02356	2.33623%
338024	0.0237228	2.34287%
220359	0.0238113	2.34951%
334656	0.023817	2.35614%
129303	0.023831	2.36278%
23270	0.0238402	2.36942%
34305	0.0240861	2.37605%
343100	0.0241	2.38269%
350237	0.0241101	2.38933%
92701	0.0241881	2.39596%
31588	0.0242741	2.4026%
319002	0.0242791	2.40924%
8474	0.0245857	2.41588%
236210	0.0246734	2.42251%
34434	0.0248435	2.42915%
56266	0.0249148	2.43579%
153447	0.0249745	2.44242%
31834	0.0250901	2.44906%
62605	0.0251756	2.4557%
32799	0.02518	2.46233%
88111	0.0252065	2.46897%
14420	0.0252264	2.47561%
16850	0.0252721	2.48225%
3784	0.0252977	2.48888%
337108	0.0253403	2.49552%
283859	0.0254395	2.50216%
3462	0.0254891	2.50879%
21181	0.0255101	2.51543%
7117	0.0255146	2.52207%
27867	0.0255165	2.52871%
24027	0.0255535	2.53534%
281156	0.0255635	2.54198%
21054	0.0256355	2.54862%
22714	0.0256478	2.55525%
24089	0.0256982	2.56189%
177145	0.0257054	2.56853%
8304	0.025742	2.57516%
54643	0.0257766	2.5818%
28775	0.025845	2.58844%
164737	0.0259505	2.59508%
25172	0.0260101	2.60171%
30097	0.0260544	2.60835%
171056	0.0264215	2.61499%
1185	0.0265332	2.62162%
15866	0.0266111	2.62826%
21899	0.0267426	2.6349%
6872	0.0267971	2.64153%
194	0.0270015	2.64817%
185079	0.027034	2.65481%
59055	0.0270761	2.66145%
250262	0.0271056	2.66808%
31266	0.0271973	2.67472%
57219	0.0273713	2.68136%
27752	0.027509	2.68799%
33517	0.027515	2.69463%
249404	0.0275226	2.70127%
333754	0.0277018	2.7079%
16805	0.027705	2.71454%
298487	0.027781	2.72118%
15259	0.0278155	2.72782%
12570	0.0278815	2.73445%
27665	0.0278872	2.74109%
221994	0.0280243	2.74773%
340276	0.0280542	2.75436%
320257	0.0282051	2.761%
341206	0.0282125	2.76764%
22048	0.0282289	2.77427%
140018	0.0282481	2.78091%
4918	0.0283118	2.78755%
18944	0.0285113	2.79419%
98777	0.0285165	2.80082%
32597	0.0286382	2.80746%
3145	0.0287303	2.8141%
16066	0.0287391	2.82073%
24748	0.0287819	2.82737%
163371	0.0290063	2.83401%
77384	0.0291093	2.84065%
26328	0.0292253	2.84728%
22535	0.0295888	2.85392%
911	0.0295899	2.86056%
17895	0.0296101	2.86719%
28163	0.0296133	2.87383%
75006	0.0297289	2.88047%
208635	0.029735	2.8871%
89381	0.0297593	2.89374%
239815	0.0299159	2.90038%
18656	0.0299297	2.90702%
348425	0.0299335	2.91365%
10214	0.0299759	2.92029%
130297	0.0300276	2.92693%
35077	0.0300699	2.93356%
12711	0.0300738	2.9402%
286074	0.0301835	2.94684%
18546	0.0302005	2.95347%
11663	0.0302723	2.96011%
117267	0.0302943	2.96675%
11559	0.0304672	2.97339%
11462	0.0305757	2.98002%
941	0.0305958	2.98666%
19972	0.0307438	2.9933%
123846	0.0311111	2.99993%
5584	0.0312476	3.00657%
32701	0.0314303	3.01321%
82315	0.0315832	3.01984%
26528	0.0317708	3.02648%
17457	0.0317894	3.03312%
16566	0.0318326	3.03976%
12090	0.0318969	3.04639%
180745	0.0319372	3.05303%
24890	0.0319599	3.05967%
4938	0.0319981	3.0663%
98795	0.032046	3.07294%
259400	0.0321168	3.07958%
12510	0.0322154	3.08621%
300612	0.0324121	3.09285%
3200	0.0325051	3.09949%
211924	0.0326996	3.10613%
20555	0.032827	3.11276%
87194	0.032869	3.1194%
21970	0.0329395	3.12604%
15	0.0332178	3.13267%
27627	0.033456	3.13931%
346146	0.0334655	3.14595%
99846	0.0334705	3.15259%
222075	0.0335029	3.15922%
24869	0.0335903	3.16586%
11382	0.0337152	3.1725%
203770	0.0339331	3.17913%
19507	0.0340803	3.18577%
8143	0.0340978	3.19241%
166114	0.0341001	3.19904%
81133	0.0341971	3.20568%
249067	0.034321	3.21232%
23308	0.0344291	3.21896%
11377	0.0344762	3.22559%
29954	0.0348501	3.23223%
251693	0.0352323	3.23887%
32759	0.0353038	3.2455%
64847	0.0353146	3.25214%
58635	0.0353339	3.25878%
8167	0.0353495	3.26541%
18012	0.0354613	3.27205%
3878	0.0356173	3.27869%
341835	0.0358491	3.28533%
123562	0.0358773	3.29196%
167191	0.0359082	3.2986%
5930	0.0359262	3.30524%
330259	0.0359772	3.31187%
335421	0.0361149	3.31851%
342009	0.036146	3.32515%
16824	0.0361579	3.33178%
148737	0.0364648	3.33842%
335610	0.0369314	3.34506%
14460	0.0369659	3.3517%
27749	0.037075	3.35833%
18703	0.0371224	3.36497%
21744	0.0374698	3.37161%
340905	0.0376298	3.37824%
7468	0.0376533	3.38488%
28622	0.0377298	3.39152%
29600	0.0381121	3.39815%
67319	0.0384707	3.40479%
29466	0.0385372	3.41143%
11172	0.0385637	3.41807%
3963	0.0385982	3.4247%
94816	0.0387585	3.43134%
57049	0.0387649	3.43798%
8983	0.0388598	3.44461%
318527	0.0390338	3.45125%
8501	0.0390635	3.45789%
114461	0.0390975	3.46453%
31433	0.0392	3.47116%
278074	0.0392481	3.4778%
343035	0.0394076	3.48444%
11240	0.0394281	3.49107%
61727	0.0394451	3.49771%
5942	0.0395663	3.50435%
131089	0.0395761	3.51098%
248231	0.0397573	3.51762%
218527	0.0399413	3.52426%
85938	0.0399756	3.5309%
31509	0.0401824	3.53753%
268117	0.0401855	3.54417%
27482	0.0402254	3.55081%
33624	0.0402857	3.55744%
32423	0.0403551	3.56408%
20218	0.0404143	3.57072%
346919	0.040464	3.57735%
1596	0.0404822	3.58399%
226588	0.0405584	3.59063%
291599	0.040567	3.59727%
22490	0.0406192	3.6039%
90888	0.041143	3.61054%
96666	0.041218	3.61718%
326311	0.0415412	3.62381%
913	0.0419327	3.63045%
114857	0.0420022	3.63709%
240723	0.0421995	3.64372%
345908	0.0423103	3.65036%
33909	0.0425935	3.657%
326962	0.042661	3.66364%
346481	0.0427177	3.67027%
23485	0.0428619	3.67691%
24153	0.042885	3.68355%
202796	0.0430397	3.69018%
26861	0.0431358	3.69682%
6152	0.0432312	3.70346%
24021	0.0432803	3.71009%
298291	0.0435881	3.71673%
914	0.043773	3.72337%
3448	0.0439512	3.73001%
21404	0.0442111	3.73664%
3915	0.0444353	3.74328%
16846	0.0447296	3.74992%
3682	0.0447965	3.75655%
23950	0.0451668	3.76319%
9549	0.0453126	3.76983%
8100	0.045362	3.77647%
79988	0.0455696	3.7831%
278388	0.0456726	3.78974%
20378	0.0457747	3.79638%
182149	0.0458687	3.80301%
21358	0.0459385	3.80965%
312402	0.0459771	3.81629%
74207	0.0461059	3.82292%
277012	0.0462584	3.82956%
16417	0.0462799	3.8362%
10556	0.0463254	3.84284%
88304	0.04638	3.84947%
18318	0.0465547	3.85611%
176887	0.0465894	3.86275%
328136	0.0467821	3.86938%
11122	0.0468322	3.87602%
324916	0.0468404	3.88266%
34364	0.046872	3.88929%
20853	0.0471547	3.89593%
18087	0.0471941	3.90257%
76374	0.0473993	3.90921%
338156	0.0475515	3.91584%
347891	0.0477094	3.92248%
5702	0.0481871	3.92912%
3569	0.0482547	3.93575%
9120	0.0483006	3.94239%
117622	0.0483111	3.94903%
8063	0.0487372	3.95566%
23448	0.0489091	3.9623%
90075	0.0489189	3.96894%
28099	0.0489848	3.97558%
25621	0.0492882	3.98221%
10823	0.0493125	3.98885%
12426	0.0493171	3.99549%
163606	0.0493573	4.00212%
29944	0.0496139	4.00876%
97678	0.0496921	4.0154%
29032	0.0497446	4.02203%
53	0.0497973	4.02867%
339314	0.0499078	4.03531%
29482	0.0500446	4.04195%
15392	0.0500525	4.04858%
23755	0.0503629	4.05522%
11891	0.0505919	4.06186%
26706	0.0508058	4.06849%
289709	0.0508754	4.07513%
157164	0.0509166	4.08177%
24527	0.0510235	4.08841%
793	0.0510475	4.09504%
33672	0.05105	4.10168%
16403	0.051061	4.10832%
182914	0.051294	4.11495%
16030	0.0513078	4.12159%
25886	0.0514261	4.12823%
14350	0.0515293	4.13486%
1878	0.0517127	4.1415%
80732	0.0517844	4.14814%
282777	0.0517855	4.15478%
47560	0.0517932	4.16141%
15470	0.0518338	4.16805%
8021	0.052652	4.17469%
25163	0.0529749	4.18132%
285068	0.0531392	4.18796%
127858	0.0535439	4.1946%
17289	0.0538634	4.20123%
21249	0.0543182	4.20787%
12405	0.0543475	4.21451%
338535	0.0543767	4.22115%
23659	0.0548967	4.22778%
337937	0.0549288	4.23442%
8382	0.0550887	4.24106%
344082	0.0553019	4.24769%
18463	0.0553214	4.25433%
90706	0.0561297	4.26097%
7113	0.0561529	4.2676%
110377	0.056225	4.27424%
14002	0.0562831	4.28088%
343242	0.0563234	4.28752%
19227	0.0563734	4.29415%
32291	0.0566428	4.30079%
15260	0.0568119	4.30743%
21760	0.0568145	4.31406%
17877	0.0569179	4.3207%
16864	0.0569297	4.32734%
319182	0.0569572	4.33397%
320155	0.0569876	4.34061%
17924	0.0570666	4.34725%
26029	0.0572259	4.35389%
98113	0.0572265	4.36052%
15486	0.0572412	4.36716%
238083	0.0572938	4.3738%
25280	0.0574444	4.38043%
316674	0.0574459	4.38707%
336795	0.0576625	4.39371%
114828	0.0577155	4.40035%
216978	0.0580622	4.40698%
4136	0.0581937	4.41362%
4912	0.0583382	4.42026%
4349	0.0584174	4.42689%
29230	0.0586902	4.43353%
19026	0.0587237	4.44017%
11024	0.0587359	4.4468%
14741	0.0588068	4.45344%
16167	0.0589499	4.46008%
10001	0.0590497	4.46672%
210416	0.0590607	4.47335%
293824	0.0594529	4.47999%
34110	0.0595012	4.48663%
32380	0.0596069	4.49326%
17540	0.0596515	4.4999%
342107	0.0596962	4.50654%
883	0.0597262	4.51317%
13340	0.0598432	4.51981%
73040	0.0600019	4.52645%
29098	0.0601429	4.53309%
11037	0.060664	4.53972%
3511	0.060848	4.54636%
307272	0.0609007	4.553%
107611	0.0609545	4.55963%
15537	0.0610321	4.56627%
132706	0.0614866	4.57291%
344648	0.0615285	4.57954%
339409	0.0617033	4.58618%
348387	0.0617533	4.59282%
24551	0.0618295	4.59946%
12987	0.062015	4.60609%
334445	0.0620405	4.61273%
152269	0.0620718	4.61937%
109942	0.0621673	4.626%
25471	0.0624232	4.63264%
21937	0.0624413	4.63928%
70204	0.0624917	4.64591%
110299	0.0625226	4.65255%
16358	0.0628433	4.65919%
79943	0.0630649	4.66583%
256705	0.063262	4.67246%
18031	0.0638084	4.6791%
36466	0.0638362	4.68574%
35768	0.0640457	4.69237%
14697	0.0643583	4.69901%
8752	0.0644228	4.70565%
16	0.0644257	4.71229%
15397	0.0646233	4.71892%
335459	0.0647702	4.72556%
14689	0.0648395	4.7322%
21726	0.0654322	4.73883%
334085	0.0656851	4.74547%
9841	0.0656973	4.75211%
147360	0.0657472	4.75874%
345897	0.0658805	4.76538%
34595	0.0660132	4.77202%
127941	0.0660985	4.77866%
348865	0.066257	4.78529%
317223	0.0662604	4.79193%
1615	0.0663113	4.79857%
309237	0.0664243	4.8052%
12198	0.0664792	4.81184%
73911	0.0665837	4.81848%
321520	0.0666048	4.82511%
346946	0.0668	4.83175%
21269	0.0668559	4.83839%
24485	0.066964	4.84503%
301898	0.0671819	4.85166%
11380	0.0672438	4.8583%
12083	0.0673085	4.86494%
172480	0.0681115	4.87157%
295207	0.0682967	4.87821%
95054	0.0683175	4.88485%
173951	0.0684372	4.89148%
338452	0.0686049	4.89812%
28275	0.068688	4.90476%
347635	0.0693995	4.9114%
9848	0.0696489	4.91803%
298604	0.0700045	4.92467%
17994	0.0703519	4.93131%
67853	0.0704318	4.93794%
30112	0.0705429	4.94458%
35596	0.0706066	4.95122%
66375	0.0706873	4.95785%
116591	0.0711418	4.96449%
154639	0.0711718	4.97113%
24695	0.071243	4.97777%
22432	0.0713419	4.9844%
1992	0.0713574	4.99104%
182398	0.0714384	4.99768%
17952	0.0716076	5.00431%
62297	0.071705	5.01095%
267568	0.0724299	5.01759%
51313	0.0724874	5.02423%
343746	0.0728042	5.03086%
30312	0.0730283	5.0375%
76887	0.0730477	5.04414%
27975	0.0732598	5.05077%
6118	0.0733112	5.05741%
12988	0.0733716	5.06405%
75560	0.0734425	5.07068%
10325	0.0734751	5.07732%
13821	0.0736533	5.08396%
345064	0.0742768	5.0906%
17663	0.0743762	5.09723%
335642	0.0746819	5.10387%
724	0.0748871	5.11051%
16795	0.0749973	5.11714%
26132	0.075085	5.12378%
349396	0.075196	5.13042%
26862	0.0752893	5.13705%
17137	0.0757064	5.14369%
8099	0.0757214	5.15033%
12268	0.0758054	5.15697%
276558	0.0763078	5.1636%
11868	0.0765295	5.17024%
9718	0.0771245	5.17688%
323274	0.0777413	5.18351%
166715	0.0780289	5.19015%
24207	0.0783726	5.19679%
14866	0.0786502	5.20342%
343583	0.0787126	5.21006%
25826	0.0787355	5.2167%
2305	0.0789537	5.22334%
338093	0.0794595	5.22997%
31867	0.0796536	5.23661%
327582	0.0796886	5.24325%
18882	0.0800965	5.24988%
28431	0.0802732	5.25652%
25302	0.080424	5.26316%
342608	0.0805113	5.26979%
7355	0.0806733	5.27643%
125676	0.0809609	5.28307%
243360	0.0814996	5.28971%
90856	0.0821237	5.29634%
26685	0.0821961	5.30298%
35192	0.0822264	5.30962%
25491	0.0822836	5.31625%
3236	0.082527	5.32289%
29210	0.082809	5.32953%
14170	0.0828967	5.33617%
345912	0.082981	5.3428%
1356	0.0830357	5.34944%
34040	0.0830612	5.35608%
18068	0.0832428	5.36271%
230800	0.0833164	5.36935%
459	0.083383	5.37599%
84951	0.0833996	5.38262%
311928	0.083494	5.38926%
310191	0.0835776	5.3959%
109949	0.0836242	5.40254%
74096	0.0836257	5.40917%
348728	0.084264	5.41581%
20302	0.0843855	5.42245%
335897	0.0844994	5.42908%
6925	0.0851264	5.43572%
123160	0.0851803	5.44236%
336550	0.0855226	5.44899%
253702	0.0855458	5.45563%
347663	0.0856357	5.46227%
300725	0.085679	5.46891%
255304	0.0857403	5.47554%
184535	0.0858822	5.48218%
336018	0.085885	5.48882%
1904	0.0860902	5.49545%
347545	0.0861769	5.50209%
25167	0.0866939	5.50873%
19195	0.0867543	5.51536%
35745	0.0873472	5.522%
227811	0.0874335	5.52864%
94872	0.0874528	5.53528%
183883	0.0874794	5.54191%
91454	0.087704	5.54855%
39105	0.0877909	5.55519%
29686	0.088451	5.56182%
36258	0.0886128	5.56846%
8287	0.0886188	5.5751%
342856	0.0886306	5.58173%
26840	0.0895525	5.58837%
9798	0.0902332	5.59501%
2704	0.0902453	5.60165%
29310	0.0905965	5.60828%
27905	0.090637	5.61492%
76022	0.0907072	5.62156%
323678	0.0907531	5.62819%
13304	0.0913021	5.63483%
334689	0.0915132	5.64147%
295297	0.0915181	5.64811%
343490	0.0915811	5.65474%
189560	0.091966	5.66138%
347438	0.0922483	5.66802%
336939	0.0924682	5.67465%
29016	0.0925917	5.68129%
23406	0.0927124	5.68793%
23236	0.09294	5.69456%
22688	0.0930075	5.7012%
317001	0.0938223	5.70784%
28868	0.0940061	5.71448%
238899	0.0940611	5.72111%
3510	0.0943615	5.72775%
16828	0.0946441	5.73439%
2321	0.094652	5.74102%
134223	0.094943	5.74766%
74133	0.0951289	5.7543%
16818	0.0954539	5.76093%
340520	0.0959867	5.76757%
95253	0.0963485	5.77421%
274080	0.0963604	5.78085%
322151	0.0966589	5.78748%
248262	0.0967869	5.79412%
16661	0.097127	5.80076%
30483	0.0972192	5.80739%
193500	0.0973536	5.81403%
64449	0.0980087	5.82067%
349678	0.0980579	5.8273%
334788	0.0980978	5.83394%
16067	0.0981994	5.84058%
426	0.0984502	5.84722%
335819	0.0993681	5.85385%
33171	0.0996684	5.86049%
29069	0.0998672	5.86713%
138777	0.099876	5.87376%
142318	0.0999228	5.8804%
16326	0.100098	5.88704%
243039	0.100293	5.89367%
17486	0.100362	5.90031%
7970	0.100531	5.90695%
19167	0.101302	5.91359%
11078	0.101373	5.92022%
250444	0.1015	5.92686%
30396	0.101599	5.9335%
10230	0.101682	5.94013%
281495	0.101736	5.94677%
135695	0.101761	5.95341%
27024	0.101827	5.96005%
105835	0.102093	5.96668%
16745	0.102211	5.97332%
19664	0.10248	5.97996%
13686	0.102614	5.98659%
339396	0.10347	5.99323%
2696	0.103784	5.99987%
16808	0.104172	6.0065%
24240	0.104462	6.01314%
325653	0.104488	6.01978%
19362	0.104598	6.02642%
13490	0.105129	6.03305%
19663	0.105378	6.03969%
68088	0.105597	6.04633%
322901	0.105963	6.05296%
16984	0.105996	6.0596%
185119	0.106023	6.06624%
24047	0.106279	6.07287%
5597	0.106339	6.07951%
206588	0.106387	6.08615%
27164	0.106417	6.09279%
14491	0.106449	6.09942%
35627	0.107127	6.10606%
122596	0.107195	6.1127%
30775	0.107382	6.11933%
1142	0.10753	6.12597%
26186	0.107647	6.13261%
158970	0.107661	6.13924%
184745	0.1079	6.14588%
23889	0.10792	6.15252%
69569	0.108328	6.15916%
345838	0.108333	6.16579%
4217	0.108367	6.17243%
27796	0.108665	6.17907%
9885	0.109055	6.1857%
112325	0.109714	6.19234%
67633	0.109819	6.19898%
69824	0.109909	6.20561%
32513	0.110146	6.21225%
20070	0.11057	6.21889%
12231	0.110615	6.22553%
118500	0.110754	6.23216%
111751	0.110988	6.2388%
341674	0.111068	6.24544%
314754	0.111183	6.25207%
234662	0.111224	6.25871%
76652	0.111426	6.26535%
241372	0.112265	6.27199%
87153	0.112434	6.27862%
15599	0.112486	6.28526%
346468	0.113015	6.2919%
216799	0.113161	6.29853%
318422	0.1133	6.30517%
344422	0.113488	6.31181%
342735	0.113728	6.31844%
71989	0.113969	6.32508%
13605	0.11459	6.33172%
1838	0.11459	6.33836%
24063	0.114976	6.34499%
24418	0.115244	6.35163%
303594	0.115316	6.35827%
26680	0.115481	6.3649%
300662	0.116119	6.37154%
26863	0.117481	6.37818%
19491	0.117896	6.38481%
654	0.117973	6.39145%
1414	0.118354	6.39809%
341219	0.118379	6.40473%
3309	0.118459	6.41136%
6175	0.118522	6.418%
20112	0.119161	6.42464%
20767	0.11936	6.43127%
267888	0.119416	6.43791%
342493	0.119469	6.44455%
17657	0.119524	6.45118%
13398	0.119646	6.45782%
344249	0.119878	6.46446%
338063	0.120004	6.4711%
21120	0.12001	6.47773%
230931	0.120027	6.48437%
21547	0.120343	6.49101%
26337	0.120502	6.49764%
114880	0.120581	6.50428%
18535	0.120751	6.51092%
226511	0.120898	6.51755%
1028	0.120935	6.52419%
162072	0.121443	6.53083%
341897	0.121582	6.53747%
21405	0.121734	6.5441%
72892	0.121884	6.55074%
319513	0.122593	6.55738%
25355	0.122716	6.56401%
15846	0.123158	6.57065%
1624	0.123516	6.57729%
1953	0.123726	6.58393%
5234	0.123796	6.59056%
339974	0.124032	6.5972%
80321	0.124572	6.60384%
338416	0.124791	6.61047%
164386	0.124897	6.61711%
3695	0.125306	6.62375%
264235	0.126102	6.63038%
15611	0.127012	6.63702%
116563	0.127228	6.64366%
11819	0.127578	6.6503%
348083	0.12771	6.65693%
12630	0.127954	6.66357%
340118	0.12796	6.67021%
26066	0.12816	6.67684%
9187	0.128624	6.68348%
15589	0.128738	6.69012%
175825	0.129176	6.69675%
14287	0.129218	6.70339%
319916	0.1293	6.71003%
31286	0.12969	6.71667%
283245	0.130206	6.7233%
237343	0.130424	6.72994%
324393	0.130557	6.73658%
341864	0.130801	6.74321%
1610	0.130834	6.74985%
9939	0.131098	6.75649%
7444	0.131487	6.76312%
76112	0.131813	6.76976%
323859	0.131865	6.7764%
7792	0.131926	6.78304%
337553	0.132175	6.78967%
314490	0.132178	6.79631%
343683	0.132528	6.80295%
19788	0.132881	6.80958%
16625	0.133389	6.81622%
129796	0.133451	6.82286%
286155	0.133582	6.82949%
17344	0.133663	6.83613%
347566	0.134625	6.84277%
74395	0.134858	6.84941%
10890	0.135264	6.85604%
11075	0.135581	6.86268%
335111	0.135705	6.86932%
287215	0.13591	6.87595%
13797	0.135943	6.88259%
33408	0.136065	6.88923%
15144	0.13623	6.89587%
13131	0.136465	6.9025%
898	0.137004	6.90914%
133477	0.137367	6.91578%
349243	0.137854	6.92241%
339753	0.138557	6.92905%
336507	0.138582	6.93569%
40596	0.139211	6.94232%
323047	0.139241	6.94896%
9318	0.139398	6.9556%
18654	0.139479	6.96224%
68902	0.139912	6.96887%
159280	0.140026	6.97551%
237501	0.140239	6.98215%
343720	0.140413	6.98878%
6839	0.140477	6.99542%
330753	0.140631	7.00206%
79224	0.140848	7.00869%
339063	0.141579	7.01533%
334946	0.141989	7.02197%
330221	0.142097	7.02861%
22111	0.142451	7.03524%
118814	0.142911	7.04188%
10323	0.142931	7.04852%
313873	0.142987	7.05515%
121461	0.143094	7.06179%
29525	0.14353	7.06843%
227618	0.143806	7.07506%
326555	0.144273	7.0817%
85733	0.144398	7.08834%
211259	0.144405	7.09498%
342087	0.144427	7.10161%
3756	0.144572	7.10825%
224496	0.144711	7.11489%
12271	0.14481	7.12152%
31883	0.144876	7.12816%
167617	0.145425	7.1348%
130537	0.145488	7.14143%
12678	0.146	7.14807%
3027	0.146111	7.15471%
151246	0.146269	7.16135%
348934	0.146274	7.16798%
24310	0.146718	7.17462%
264045	0.146933	7.18126%
335373	0.147087	7.18789%
25647	0.147499	7.19453%
340452	0.147563	7.20117%
14275	0.147691	7.20781%
19575	0.148205	7.21444%
112971	0.148264	7.22108%
89895	0.148291	7.22772%
20198	0.148422	7.23435%
2636	0.148649	7.24099%
28668	0.14867	7.24763%
183991	0.148983	7.25426%
211140	0.149011	7.2609%
6313	0.149705	7.26754%
10048	0.150556	7.27418%
173722	0.15139	7.28081%
147725	0.15347	7.28745%
8744	0.153851	7.29409%
63251	0.155427	7.30072%
10572	0.155715	7.30736%
348774	0.155733	7.314%
228675	0.155955	7.32063%
72944	0.156347	7.32727%
339363	0.156387	7.33391%
256439	0.156555	7.34055%
255328	0.156763	7.34718%
322535	0.156836	7.35382%
10468	0.157023	7.36046%
9731	0.157181	7.36709%
177201	0.157192	7.37373%
20149	0.157901	7.38037%
28057	0.158192	7.387%
32574	0.158194	7.39364%
25085	0.158201	7.40028%
194605	0.158325	7.40692%
334193	0.158408	7.41355%
8537	0.158474	7.42019%
44181	0.158763	7.42683%
232525	0.159064	7.43346%
76303	0.159294	7.4401%
250397	0.159511	7.44674%
151338	0.15967	7.45337%
11542	0.159899	7.46001%
345566	0.160093	7.46665%
151962	0.160191	7.47329%
14852	0.160506	7.47992%
346478	0.160778	7.48656%
86935	0.161756	7.4932%
17211	0.161836	7.49983%
295420	0.162435	7.50647%
237352	0.163424	7.51311%
29375	0.163528	7.51975%
257942	0.164165	7.52638%
15719	0.164201	7.53302%
73671	0.164328	7.53966%
338684	0.16454	7.54629%
334727	0.165165	7.55293%
24134	0.165182	7.55957%
22293	0.165382	7.5662%
338011	0.165433	7.57284%
130387	0.165524	7.57948%
29893	0.166153	7.58612%
348881	0.166659	7.59275%
349340	0.166826	7.59939%
29258	0.167363	7.60603%
19487	0.167952	7.61266%
287760	0.168181	7.6193%
10931	0.169471	7.62594%
348263	0.16953	7.63257%
153665	0.169622	7.63921%
16793	0.169643	7.64585%
11827	0.169659	7.65249%
43524	0.169863	7.65912%
168973	0.170083	7.66576%
21870	0.170687	7.6724%
29189	0.170753	7.67903%
82028	0.171045	7.68567%
85469	0.17106	7.69231%
323031	0.171212	7.69894%
8788	0.17136	7.70558%
21938	0.171401	7.71222%
98750	0.171405	7.71886%
127454	0.171574	7.72549%
76328	0.17176	7.73213%
321075	0.172339	7.73877%
481	0.172759	7.7454%
24827	0.172779	7.75204%
71466	0.172825	7.75868%
87936	0.173136	7.76531%
348271	0.173778	7.77195%
11314	0.173969	7.77859%
97844	0.173982	7.78523%
39823	0.174024	7.79186%
27213	0.175517	7.7985%
317604	0.175547	7.80514%
81652	0.175713	7.81177%
32538	0.175799	7.81841%
228702	0.17597	7.82505%
342847	0.176083	7.83169%
339082	0.177206	7.83832%
272909	0.177622	7.84496%
5447	0.178333	7.8516%
220765	0.178493	7.85823%
28903	0.178924	7.86487%
219036	0.179464	7.87151%
34876	0.179916	7.87814%
1382	0.180569	7.88478%
249181	0.180797	7.89142%
15905	0.180828	7.89806%
20232	0.180838	7.90469%
287627	0.180862	7.91133%
15600	0.181037	7.91797%
28598	0.181127	7.9246%
7558	0.181173	7.93124%
126	0.181548	7.93788%
15894	0.181604	7.94451%
18984	0.181661	7.95115%
195653	0.18208	7.95779%
241725	0.182145	7.96443%
26815	0.182299	7.97106%
123236	0.182794	7.9777%
168125	0.182875	7.98434%
35647	0.182878	7.99097%
6642	0.183869	7.99761%
16028	0.183882	8.00425%
3345	0.184306	8.01088%
68713	0.184543	8.01752%
19952	0.184727	8.02416%
341902	0.185162	8.0308%
89921	0.186018	8.03743%
223867	0.186323	8.04407%
334399	0.186427	8.05071%
40562	0.186488	8.05734%
20513	0.186581	8.06398%
157006	0.186782	8.07062%
1836	0.187322	8.07725%
345993	0.187719	8.08389%
32391	0.187836	8.09053%
344579	0.187906	8.09717%
64031	0.18796	8.1038%
16693	0.188048	8.11044%
330005	0.188627	8.11708%
7744	0.188923	8.12371%
84307	0.188965	8.13035%
2274	0.18905	8.13699%
216826	0.189093	8.14363%
186279	0.189134	8.15026%
225419	0.190451	8.1569%
119740	0.191122	8.16354%
87446	0.191537	8.17017%
267488	0.192009	8.17681%
26217	0.192321	8.18345%
341336	0.192356	8.19008%
30998	0.192486	8.19672%
9796	0.193146	8.20336%
118820	0.193264	8.21%
435	0.193583	8.21663%
294976	0.194123	8.22327%
128791	0.194726	8.22991%
205291	0.195052	8.23654%
9870	0.195139	8.24318%
227699	0.195331	8.24982%
65714	0.195347	8.25645%
242307	0.19562	8.26309%
34804	0.195825	8.26973%
4345	0.195858	8.27637%
3137	0.196267	8.283%
235321	0.19627	8.28964%
19389	0.196667	8.29628%
9678	0.19669	8.30291%
19595	0.196775	8.30955%
7226	0.197119	8.31619%
172340	0.197596	8.32282%
7112	0.197651	8.32946%
33359	0.197936	8.3361%
26322	0.198006	8.34274%
217	0.198012	8.34937%
10773	0.198128	8.35601%
339596	0.198325	8.36265%
12741	0.199038	8.36928%
29254	0.199092	8.37592%
326077	0.199403	8.38256%
23574	0.199523	8.38919%
124708	0.19985	8.39583%
141838	0.199961	8.40247%
346707	0.200242	8.40911%
19734	0.200326	8.41574%
349985	0.200499	8.42238%
109059	0.200874	8.42902%
198969	0.201415	8.43565%
326193	0.201768	8.44229%
68416	0.201864	8.44893%
57836	0.202058	8.45557%
343674	0.202083	8.4622%
347571	0.20234	8.46884%
7115	0.202573	8.47548%
195608	0.203367	8.48211%
29592	0.20354	8.48875%
319149	0.203827	8.49539%
346161	0.203969	8.50202%
107490	0.204958	8.50866%
9871	0.204969	8.5153%
296386	0.20515	8.52194%
114516	0.205176	8.52857%
313969	0.205736	8.53521%
4695	0.206099	8.54185%
12640	0.206676	8.54848%
18754	0.206735	8.55512%
233367	0.207371	8.56176%
81609	0.208403	8.56839%
30427	0.208809	8.57503%
31121	0.208833	8.58167%
266241	0.209356	8.58831%
190401	0.210061	8.59494%
609	0.210835	8.60158%
4970	0.211015	8.60822%
130940	0.211274	8.61485%
12371	0.211658	8.62149%
92910	0.212016	8.62813%
73510	0.212421	8.63476%
7716	0.212536	8.6414%
4699	0.212576	8.64804%
159532	0.212646	8.65468%
301583	0.213035	8.66131%
5339	0.213107	8.66795%
957	0.213295	8.67459%
30691	0.213331	8.68122%
33734	0.213496	8.68786%
249296	0.214176	8.6945%
26732	0.214977	8.70113%
216408	0.216066	8.70777%
119597	0.216191	8.71441%
4822	0.216715	8.72105%
219961	0.217003	8.72768%
64275	0.217752	8.73432%
154953	0.21856	8.74096%
5763	0.21896	8.74759%
15711	0.219203	8.75423%
42325	0.219859	8.76087%
12968	0.220006	8.76751%
10873	0.220475	8.77414%
85019	0.220623	8.78078%
328801	0.220658	8.78742%
338534	0.220724	8.79405%
113504	0.221683	8.80069%
9373	0.221709	8.80733%
29670	0.221903	8.81396%
219778	0.222436	8.8206%
47500	0.222485	8.82724%
29768	0.223311	8.83388%
17876	0.223405	8.84051%
110927	0.223532	8.84715%
54060	0.223702	8.85379%
104008	0.224792	8.86042%
26814	0.22494	8.86706%
342386	0.225	8.8737%
296531	0.225034	8.88033%
17242	0.225579	8.88697%
153069	0.225833	8.89361%
6491	0.226611	8.90025%
349581	0.226974	8.90688%
32328	0.227254	8.91352%
30689	0.228047	8.92016%
336645	0.228133	8.92679%
9742	0.22823	8.93343%
31330	0.228341	8.94007%
337930	0.228753	8.9467%
5241	0.228857	8.95334%
233617	0.229012	8.95998%
77776	0.229128	8.96662%
205057	0.229184	8.97325%
12259	0.229232	8.97989%
31756	0.230165	8.98653%
149248	0.230302	8.99316%
26405	0.230543	8.9998%
158823	0.230789	9.00644%
322497	0.230968	9.01307%
31170	0.231014	9.01971%
168395	0.231136	9.02635%
330649	0.231307	9.03299%
346366	0.231848	9.03962%
69224	0.23196	9.04626%
282120	0.232485	9.0529%
2173	0.232654	9.05953%
328344	0.232705	9.06617%
26127	0.232912	9.07281%
1609	0.233353	9.07945%
202490	0.233843	9.08608%
208027	0.234338	9.09272%
34472	0.234373	9.09936%
42390	0.234422	9.10599%
34111	0.23483	9.11263%
11588	0.234933	9.11927%
166408	0.235693	9.1259%
207252	0.235848	9.13254%
160889	0.23605	9.13918%
1611	0.236254	9.14582%
71023	0.236352	9.15245%
10664	0.236433	9.15909%
336165	0.23689	9.16573%
88918	0.237028	9.17236%
32113	0.237194	9.179%
1613	0.237749	9.18564%
65954	0.238038	9.19227%
15598	0.238117	9.19891%
191086	0.238696	9.20555%
278919	0.240218	9.21219%
44349	0.241687	9.21882%
35848	0.242413	9.22546%
225138	0.242629	9.2321%
25814	0.242699	9.23873%
121991	0.242703	9.24537%
10577	0.242806	9.25201%
15525	0.24298	9.25864%
344656	0.243696	9.26528%
128813	0.243791	9.27192%
10630	0.244872	9.27856%
314209	0.245004	9.28519%
97153	0.245306	9.29183%
33833	0.245586	9.29847%
314385	0.24566	9.3051%
28160	0.245676	9.31174%
106767	0.246139	9.31838%
23371	0.246952	9.32501%
82554	0.24747	9.33165%
129525	0.247589	9.33829%
27653	0.247816	9.34493%
278289	0.24788	9.35156%
242583	0.248625	9.3582%
73674	0.24894	9.36484%
25855	0.249045	9.37147%
215337	0.249625	9.37811%
5586	0.249867	9.38475%
13668	0.249935	9.39139%
210500	0.250139	9.39802%
25801	0.250309	9.40466%
68783	0.250725	9.4113%
195580	0.251251	9.41793%
212762	0.251455	9.42457%
15017	0.252039	9.43121%
21166	0.252179	9.43784%
249995	0.252304	9.44448%
16073	0.252563	9.45112%
128163	0.252884	9.45776%
292161	0.253025	9.46439%
343830	0.253041	9.47103%
28565	0.253066	9.47767%
194678	0.253724	9.4843%
9050	0.253785	9.49094%
324918	0.254473	9.49758%
257753	0.254542	9.50421%
30006	0.254593	9.51085%
215612	0.254672	9.51749%
203212	0.254735	9.52413%
333954	0.255027	9.53076%
4432	0.255252	9.5374%
3735	0.255875	9.54404%
8420	0.256118	9.55067%
342636	0.256403	9.55731%
3949	0.257413	9.56395%
16029	0.257548	9.57058%
8615	0.257665	9.57722%
235214	0.257823	9.58386%
21609	0.25801	9.5905%
31032	0.258058	9.59713%
17158	0.258386	9.60377%
76752	0.25839	9.61041%
288249	0.258416	9.61704%
318566	0.258577	9.62368%
11685	0.258865	9.63032%
20875	0.259319	9.63695%
1124	0.259833	9.64359%
15293	0.260336	9.65023%
337907	0.260663	9.65687%
23414	0.260697	9.6635%
23890	0.261808	9.67014%
71024	0.261932	9.67678%
32631	0.262872	9.68341%
132714	0.263008	9.69005%
34492	0.26395	9.69669%
85187	0.2644	9.70333%
143981	0.264404	9.70996%
33723	0.264446	9.7166%
15708	0.26458	9.72324%
28167	0.264753	9.72987%
6174	0.265061	9.73651%
136800	0.265157	9.74315%
221740	0.265429	9.74978%
292247	0.265672	9.75642%
9300	0.266173	9.76306%
348830	0.266331	9.7697%
211633	0.266504	9.77633%
75243	0.266616	9.78297%
15008	0.266679	9.78961%
226781	0.267452	9.79624%
14893	0.267648	9.80288%
9842	0.268581	9.80952%
343965	0.268647	9.81615%
257852	0.269103	9.82279%
348581	0.269335	9.82943%
305721	0.269781	9.83607%
238218	0.269916	9.8427%
18673	0.270633	9.84934%
69069	0.270942	9.85598%
339527	0.27104	9.86261%
13071	0.2711	9.86925%
8160	0.271378	9.87589%
271564	0.271611	9.88252%
231001	0.271921	9.88916%
167899	0.272563	9.8958%
4394	0.272695	9.90244%
301249	0.272731	9.90907%
2512	0.272933	9.91571%
340830	0.27315	9.92235%
32628	0.273319	9.92898%
104797	0.273585	9.93562%
346788	0.273682	9.94226%
23264	0.274073	9.94889%
74375	0.274965	9.95553%
21720	0.275107	9.96217%
17300	0.275202	9.96881%
13919	0.275437	9.97544%
137505	0.276821	9.98208%
20244	0.276881	9.98872%
56625	0.277865	9.99535%
16685	0.277907	10.002%
92140	0.278179	10.0086%
339187	0.278187	10.0153%
171464	0.279446	10.0219%
7633	0.279455	10.0285%
33890	0.279512	10.0352%
8032	0.279818	10.0418%
149586	0.28011	10.0485%
80205	0.280562	10.0551%
16070	0.280562	10.0617%
285342	0.280776	10.0684%
18675	0.281073	10.075%
11792	0.281287	10.0816%
35047	0.281408	10.0883%
349653	0.281758	10.0949%
67026	0.281767	10.1015%
344182	0.282223	10.1082%
200248	0.282619	10.1148%
127605	0.282972	10.1215%
245998	0.284196	10.1281%
198903	0.28451	10.1347%
126063	0.284951	10.1414%
192219	0.284964	10.148%
248236	0.285047	10.1546%
339923	0.285064	10.1613%
20650	0.285325	10.1679%
234584	0.285624	10.1746%
33818	0.286549	10.1812%
12233	0.286993	10.1878%
140181	0.287719	10.1945%
66377	0.288269	10.2011%
337351	0.288431	10.2077%
349331	0.288866	10.2144%
23452	0.289434	10.221%
211133	0.289499	10.2276%
205389	0.289592	10.2343%
74469	0.29034	10.2409%
93754	0.290584	10.2476%
182139	0.293124	10.2542%
278853	0.293201	10.2608%
25521	0.293634	10.2675%
234116	0.294498	10.2741%
66239	0.294592	10.2807%
27891	0.29502	10.2874%
336359	0.296925	10.294%
251525	0.297047	10.3007%
276097	0.297411	10.3073%
311324	0.297955	10.3139%
32300	0.299031	10.3206%
70185	0.299373	10.3272%
235573	0.299474	10.3338%
142209	0.300026	10.3405%
163740	0.30036	10.3471%
330869	0.300459	10.3538%
57130	0.300555	10.3604%
12448	0.300949	10.367%
250484	0.301228	10.3737%
8047	0.301571	10.3803%
28379	0.301581	10.3869%
15747	0.301742	10.3936%
348993	0.302856	10.4002%
292331	0.302953	10.4068%
335632	0.303355	10.4135%
151251	0.303798	10.4201%
263817	0.303922	10.4268%
217180	0.304045	10.4334%
290502	0.305152	10.44%
3864	0.305337	10.4467%
326114	0.305514	10.4533%
24383	0.305813	10.4599%
347290	0.306097	10.4666%
19011	0.306256	10.4732%
264871	0.30828	10.4799%
120646	0.308298	10.4865%
349578	0.308428	10.4931%
344554	0.309418	10.4998%
337947	0.309515	10.5064%
223471	0.309526	10.513%
222228	0.31017	10.5197%
20197	0.310603	10.5263%
39123	0.310697	10.533%
260133	0.31206	10.5396%
6941	0.312322	10.5462%
36197	0.31351	10.5529%
342585	0.313677	10.5595%
264788	0.313942	10.5661%
333905	0.314306	10.5728%
315595	0.31439	10.5794%
80006	0.315145	10.586%
16149	0.315288	10.5927%
21911	0.315931	10.5993%
1958	0.316077	10.606%
32947	0.3162	10.6126%
330892	0.316741	10.6192%
343780	0.316818	10.6259%
7965	0.317204	10.6325%
344903	0.317812	10.6391%
158776	0.317912	10.6458%
33730	0.318456	10.6524%
334986	0.318615	10.6591%
335650	0.318675	10.6657%
25455	0.318747	10.6723%
12445	0.318812	10.679%
338985	0.319134	10.6856%
239889	0.319695	10.6922%
329246	0.319771	10.6989%
142004	0.320349	10.7055%
342688	0.32092	10.7122%
2180	0.321015	10.7188%
107481	0.321051	10.7254%
210702	0.321267	10.7321%
35385	0.322172	10.7387%
222757	0.322322	10.7453%
256362	0.323699	10.752%
27370	0.324036	10.7586%
22017	0.324849	10.7652%
19971	0.325003	10.7719%
133381	0.325372	10.7785%
347396	0.32551	10.7852%
28971	0.325639	10.7918%
318854	0.325799	10.7984%
241592	0.326022	10.8051%
134266	0.326299	10.8117%
31707	0.326644	10.8183%
301308	0.32704	10.825%
243477	0.327617	10.8316%
296312	0.328019	10.8383%
97902	0.32804	10.8449%
106015	0.328294	10.8515%
87472	0.328628	10.8582%
17160	0.328664	10.8648%
293023	0.328722	10.8714%
199366	0.328759	10.8781%
109005	0.328889	10.8847%
31976	0.32897	10.8914%
341647	0.329502	10.898%
35836	0.329811	10.9046%
20135	0.330468	10.9113%
7358	0.330529	10.9179%
128457	0.330838	10.9245%
226088	0.331358	10.9312%
25084	0.332123	10.9378%
236	0.33228	10.9444%
34279	0.332456	10.9511%
31759	0.332738	10.9577%
23906	0.333286	10.9644%
103250	0.333676	10.971%
10158	0.334624	10.9776%
293691	0.334935	10.9843%
1174	0.335211	10.9909%
21293	0.33595	10.9975%
35114	0.335992	11.0042%
29691	0.336226	11.0108%
16875	0.336346	11.0175%
85348	0.336596	11.0241%
36083	0.336728	11.0307%
81739	0.336889	11.0374%
94789	0.337112	11.044%
334329	0.337167	11.0506%
64193	0.339086	11.0573%
29947	0.339961	11.0639%
1642	0.340727	11.0706%
27816	0.34073	11.0772%
10431	0.341119	11.0838%
103418	0.341264	11.0905%
97939	0.341622	11.0971%
20785	0.341719	11.1037%
71744	0.341876	11.1104%
34161	0.342073	11.117%
347118	0.34215	11.1236%
21286	0.342533	11.1303%
324089	0.342931	11.1369%
35604	0.343061	11.1436%
10008	0.343104	11.1502%
899	0.343232	11.1568%
91411	0.343293	11.1635%
35755	0.343529	11.1701%
18260	0.3436	11.1767%
221609	0.34363	11.1834%
294247	0.343766	11.19%
11751	0.343883	11.1967%
292887	0.344029	11.2033%
25507	0.344183	11.2099%
259388	0.344307	11.2166%
155657	0.344466	11.2232%
348092	0.34467	11.2298%
7485	0.34508	11.2365%
336740	0.34552	11.2431%
6070	0.345553	11.2498%
217823	0.345717	11.2564%
327355	0.345786	11.263%
27960	0.345812	11.2697%
156604	0.346295	11.2763%
184683	0.346412	11.2829%
196330	0.34655	11.2896%
158037	0.346603	11.2962%
291078	0.346823	11.3028%
334942	0.347115	11.3095%
31893	0.34744	11.3161%
5547	0.347504	11.3228%
7801	0.347693	11.3294%
7794	0.347719	11.336%
6169	0.348054	11.3427%
313184	0.348195	11.3493%
26909	0.348661	11.3559%
30059	0.348992	11.3626%
91122	0.349951	11.3692%
32797	0.350045	11.3759%
8814	0.351105	11.3825%
4857	0.351176	11.3891%
205696	0.351209	11.3958%
161891	0.352005	11.4024%
312895	0.352064	11.409%
7673	0.352391	11.4157%
18067	0.352911	11.4223%
342647	0.352961	11.429%
34401	0.35406	11.4356%
271886	0.354576	11.4422%
72599	0.354722	11.4489%
15361	0.354971	11.4555%
23910	0.355001	11.4621%
29735	0.355069	11.4688%
69574	0.355075	11.4754%
23374	0.35542	11.482%
27101	0.355521	11.4887%
76569	0.355759	11.4953%
285292	0.356128	11.502%
71812	0.356789	11.5086%
9184	0.357225	11.5152%
8422	0.357444	11.5219%
164257	0.357598	11.5285%
27919	0.35822	11.5351%
1226	0.358409	11.5418%
84049	0.359301	11.5484%
132826	0.359577	11.5551%
32413	0.359713	11.5617%
338324	0.36023	11.5683%
19521	0.361073	11.575%
15445	0.361249	11.5816%
138995	0.361387	11.5882%
335505	0.361536	11.5949%
204364	0.362368	11.6015%
7181	0.362402	11.6082%
336986	0.362554	11.6148%
14966	0.363342	11.6214%
190125	0.363499	11.6281%
26827	0.363527	11.6347%
82808	0.363733	11.6413%
276346	0.364366	11.648%
349118	0.364469	11.6546%
16168	0.364619	11.6612%
65155	0.364621	11.6679%
13939	0.366678	11.6745%
29964	0.368078	11.6812%
199044	0.368438	11.6878%
110659	0.370375	11.6944%
346466	0.371258	11.7011%
341124	0.371306	11.7077%
122706	0.371313	11.7143%
69060	0.372357	11.721%
339163	0.373222	11.7276%
23038	0.373424	11.7343%
28144	0.373799	11.7409%
12049	0.373883	11.7475%
7221	0.374228	11.7542%
195984	0.374242	11.7608%
342733	0.374668	11.7674%
216504	0.375097	11.7741%
267932	0.375337	11.7807%
23027	0.375412	11.7873%
141963	0.375693	11.794%
303851	0.375917	11.8006%
19987	0.377204	11.8073%
337666	0.377762	11.8139%
344106	0.37905	11.8205%
1170	0.37927	11.8272%
335612	0.380204	11.8338%
111328	0.381941	11.8404%
73705	0.382114	11.8471%
193060	0.382174	11.8537%
213069	0.382335	11.8604%
274737	0.382362	11.867%
204002	0.382853	11.8736%
5260	0.383883	11.8803%
165615	0.384971	11.8869%
21371	0.385375	11.8935%
229384	0.38577	11.9002%
67544	0.386202	11.9068%
340441	0.386273	11.9135%
159502	0.386357	11.9201%
305182	0.386465	11.9267%
16395	0.386477	11.9334%
19827	0.387278	11.94%
5482	0.387409	11.9466%
196809	0.38753	11.9533%
150867	0.388976	11.9599%
310829	0.388985	11.9665%
275503	0.389257	11.9732%
257497	0.389633	11.9798%
350006	0.389696	11.9865%
329790	0.390315	11.9931%
19986	0.391329	11.9997%
205724	0.391468	12.0064%
24388	0.392105	12.013%
266055	0.392123	12.0196%
220390	0.392144	12.0263%
25781	0.392695	12.0329%
69929	0.393058	12.0396%
30047	0.393742	12.0462%
21080	0.393794	12.0528%
200116	0.393973	12.0595%
306991	0.394089	12.0661%
82182	0.39478	12.0727%
79234	0.395157	12.0794%
90471	0.395478	12.086%
345609	0.395709	12.0927%
27215	0.395786	12.0993%
226727	0.39622	12.1059%
348964	0.397181	12.1126%
144852	0.397183	12.1192%
67181	0.397535	12.1258%
16851	0.397607	12.1325%
4923	0.398028	12.1391%
280867	0.398202	12.1457%
349241	0.400083	12.1524%
289023	0.400228	12.159%
3909	0.400532	12.1657%
296868	0.401031	12.1723%
167087	0.401113	12.1789%
10467	0.401927	12.1856%
189168	0.402045	12.1922%
88592	0.402617	12.1988%
169743	0.403137	12.2055%
82146	0.403375	12.2121%
179984	0.403417	12.2188%
130802	0.403962	12.2254%
347758	0.404707	12.232%
76870	0.404861	12.2387%
221736	0.405181	12.2453%
25761	0.40644	12.2519%
225597	0.407162	12.2586%
68926	0.407301	12.2652%
4921	0.408434	12.2719%
335648	0.408538	12.2785%
239176	0.408687	12.2851%
74095	0.409196	12.2918%
338150	0.409636	12.2984%
341186	0.409781	12.305%
84387	0.410006	12.3117%
335987	0.41047	12.3183%
316410	0.411011	12.3249%
240847	0.411657	12.3316%
274707	0.412159	12.3382%
343920	0.412416	12.3449%
29164	0.413195	12.3515%
17837	0.413236	12.3581%
68279	0.413436	12.3648%
208955	0.413698	12.3714%
22874	0.413748	12.378%
252646	0.414007	12.3847%
336330	0.415556	12.3913%
21457	0.415683	12.398%
25465	0.415797	12.4046%
260816	0.415905	12.4112%
344327	0.416098	12.4179%
346045	0.416523	12.4245%
238006	0.417412	12.4311%
20214	0.41753	12.4378%
54099	0.41773	12.4444%
198109	0.418123	12.4511%
33937	0.418164	12.4577%
137659	0.419019	12.4643%
33367	0.419246	12.471%
338944	0.419556	12.4776%
10514	0.419664	12.4842%
1125	0.420267	12.4909%
349342	0.421757	12.4975%
11821	0.422482	12.5041%
334428	0.422537	12.5108%
9339	0.42334	12.5174%
10164	0.424212	12.5241%
214704	0.424492	12.5307%
79079	0.424813	12.5373%
327507	0.425114	12.544%
12800	0.425503	12.5506%
136924	0.425786	12.5572%
25929	0.426152	12.5639%
82490	0.42637	12.5705%
342213	0.426741	12.5772%
347307	0.427819	12.5838%
225577	0.42785	12.5904%
3636	0.428189	12.5971%
57294	0.428456	12.6037%
5274	0.429885	12.6103%
4920	0.429955	12.617%
835	0.430069	12.6236%
23839	0.430647	12.6303%
233531	0.431183	12.6369%
27843	0.431946	12.6435%
169482	0.432291	12.6502%
327096	0.433537	12.6568%
341110	0.434653	12.6634%
346065	0.434661	12.6701%
26462	0.434802	12.6767%
24865	0.435365	12.6833%
26400	0.436249	12.69%
345651	0.436506	12.6966%
334548	0.436602	12.7033%
25126	0.436609	12.7099%
347120	0.436676	12.7165%
36127	0.436811	12.7232%
9040	0.43696	12.7298%
193871	0.437328	12.7364%
78726	0.437638	12.7431%
345019	0.438016	12.7497%
15533	0.438645	12.7564%
16441	0.438676	12.763%
5458	0.438983	12.7696%
307617	0.43901	12.7763%
51205	0.439173	12.7829%
268674	0.439197	12.7895%
20546	0.439319	12.7962%
17380	0.440115	12.8028%
350195	0.440278	12.8095%
108533	0.440481	12.8161%
316034	0.440492	12.8227%
3439	0.440553	12.8294%
66801	0.441009	12.836%
347620	0.441014	12.8426%
10997	0.441452	12.8493%
30574	0.441463	12.8559%
315910	0.44199	12.8625%
279376	0.442089	12.8692%
132004	0.442698	12.8758%
206454	0.443615	12.8825%
27931	0.443634	12.8891%
246194	0.444176	12.8957%
67475	0.445168	12.9024%
15597	0.445983	12.909%
338692	0.446285	12.9156%
222479	0.446704	12.9223%
22073	0.446824	12.9289%
6139	0.447204	12.9356%
17645	0.447496	12.9422%
18161	0.447662	12.9488%
145018	0.447886	12.9555%
28037	0.448131	12.9621%
133174	0.4483	12.9687%
5013	0.448808	12.9754%
76389	0.448964	12.982%
336033	0.44911	12.9887%
154830	0.449337	12.9953%
349134	0.450391	13.0019%
32438	0.450487	13.0086%
330246	0.450712	13.0152%
323041	0.450875	13.0218%
136531	0.450933	13.0285%
40307	0.451013	13.0351%
162696	0.453339	13.0417%
69261	0.45402	13.0484%
8023	0.454479	13.055%
20292	0.454626	13.0617%
7318	0.4547	13.0683%
34467	0.455316	13.0749%
337929	0.45534	13.0816%
336619	0.455574	13.0882%
182138	0.456506	13.0948%
166531	0.45763	13.1015%
345672	0.458141	13.1081%
344440	0.458188	13.1148%
205231	0.45831	13.1214%
344960	0.458796	13.128%
44534	0.460253	13.1347%
342631	0.46036	13.1413%
200266	0.461056	13.1479%
263557	0.461336	13.1546%
344951	0.461537	13.1612%
17725	0.46169	13.1679%
349897	0.461744	13.1745%
340150	0.461956	13.1811%
16460	0.462105	13.1878%
19867	0.462858	13.1944%
207253	0.462928	13.201%
346996	0.46303	13.2077%
104629	0.463457	13.2143%
345385	0.464349	13.2209%
260031	0.466436	13.2276%
147772	0.46659	13.2342%
190238	0.466626	13.2409%
314272	0.467332	13.2475%
2688	0.46805	13.2541%
67701	0.468408	13.2608%
325595	0.469422	13.2674%
326439	0.469482	13.274%
[truncated: 13,067 more rows]

## Sheet: Ri foreign gene transcription
Gene id	NCBI accession	FPKM	Percentile
9652	ERZ99289.1	0.00507441	0.00345125	Plants	17338 family
338156	ESA01078.1	0.0475515	0.0391584	Plants
33937	ESA06626.1	0.418164	0.124577	Plants
342680	ESA22410.1	0.883914	0.181921	Bacteria
347866	ESA11231.1	2.89955	0.315259	Plants	17338 family
219215	ESA06945.1	3.79861	0.374593	Plants	9951 family
321933	ESA16208.1	4.95712	0.459746	Bacteria
349874	ESA06270.1	5.40658	0.495852	Plants
34003	ESA06580.1	5.84724	0.533285	Bacteria
189658	ESA11624.1	7.62337	0.646313	Bacteria
334033	ESA03915.1	7.95273	0.659853	Bacteria
346561	ESA14342.1	8.15137	0.667552	Bacteria
142094	ESA18467.1	8.94465	0.691312	Plants	17338 family
636	ESA03029.1	26.0838	0.866662	Bacteria
1695	ESA22999.1	30.635	0.884317	Bacteria
349121	ESA08389.1	122.328	0.97166	Plants
184991	ESA12330.1	166.596	0.979425	Bacteria

## Sheet: Ri_fungi foreign gene
Gene id	NCBI accession	FPKM	Percentile
343228	ESA21322.1	45.2945	0.918232
337311	ESA02570.1	41.4498	91.15%
345690	ESA16252.1	30.3357	0.882989
202831	ESA09649.1	19.2181	0.829429
343983	ESA19705.1	5.1985	0.479193
331093	ERZ95723.1	4.44222	0.421119
