# Supplementary material for: Horizontal Gene Transfer From Bacteria and Plants to the Arbuscular Mycorrhizal Fungus Rhizophagus irregularis
Source: Front Plant Sci. 2018 May 25;9:701. doi: 10.3389/fpls.2018.00701 (PMC5982333; doi:10.3389/fpls.2018.00701)
Supplement: Supplementary Table 3 — GO terms of R. irregularis foreign genes. [file Table_3.XLS]

## Sheet: GO
Donor	Protein ID	Classification	Annotation
plants	142094	F	binding
bacteria	1695	F	methyltransferase activity
bacteria	1695	P	methylation
plants	17338	P	regulation of transcription, DNA-templated
plants	18354	P	regulation of transcription, DNA-templated
bacteria	184991	F	ATP binding
bacteria	189658	F	ATP binding
bacteria	189658	F	protein kinase activity
bacteria	189658	P	protein phosphorylation
bacteria	189658	F	hydrolase activity
plants	22379	P	DNA repair
plants	22379	F	ATP binding
plants	22379	F	DNA helicase activity
plants	22379	P	DNA duplex unwinding
plants	22379	C	membrane
plants	22379	C	integral component of membrane
plants	22379	P	telomere maintenance
plants	22379	F	helicase activity
plants	22379	C	plastid
bacteria	320082	F	hydrolase activity, acting on ester bonds
bacteria	320082	F	RNA binding
bacteria	320082	F	ribosome binding
bacteria	320082	P	pathogenesis
bacteria	321933	F	peptidase activity, acting on L-amino acid peptides
bacteria	334033	F	nucleotidyltransferase activity
bacteria	334033	F	methyltransferase activity
bacteria	334033	F	transferase activity
bacteria	334033	P	methylation
plants	334573	F	DNA binding
plants	334573	C	nucleus
plants	334573	F	zinc ion binding
plants	334573	P	response to red or far red light
plants	334573	P	regulation of transcription, DNA-templated
plants	338156	P	cell division
plants	338156	P	spindle assembly
plants	338156	C	spindle microtubule
plants	338156	F	microtubule minus-end binding
plants	338156	C	HAUS complex
plants	338156	P	mitotic nuclear division
plants	338156	C	phragmoplast
plants	33937	F	ATP binding
plants	33937	F	protein kinase activity
plants	33937	P	protein phosphorylation
bacteria	34003	C	integral component of membrane
bacteria	346561	F	aminoacyl-tRNA ligase activity
bacteria	346561	P	tRNA aminoacylation
plants	347866	F	nucleic acid binding
plants	347866	F	zinc ion binding
plants	347866	P	regulation of transcription, DNA-templated
plants	349121	P	response to salt stress
plants	349121	F	heme oxygenase (decyclizing) activity
plants	349121	P	response to desiccation
plants	349121	P	response to salicylic acid
plants	349121	C	vacuole
plants	349121	P	response to cold
plants	349121	P	(R)-2-hydroxy-alpha-linolenic acid biosynthetic process
plants	349121	P	response to abscisic acid
plants	349121	F	plant seed peroxidase activity
plants	349121	C	chloroplast membrane
plants	349121	F	calcium ion binding
plants	349121	P	oxylipin biosynthetic process
plants	349121	C	integral component of membrane
plants	349121	P	regulation of reactive oxygen species metabolic process
plants	349121	P	stomatal movement
plants	349121	P	lipid particle organization
plants	349121	P	oxidation-reduction process
plants	349121	C	monolayer-surrounded lipid storage body
plants	349121	P	defense response to fungus
plants	349121	F	linoleic acid epoxygenase activity
plants	349874	C	chloroplast
plants	349874	F	RNA binding
plants	349874	P	embryo development ending in seed dormancy
plants	349874	F	endonuclease activity
plants	349874	P	RNA modification
plants	349874	C	intracellular membrane-bounded organelle
plants	4329	F	nucleic acid binding
plants	4329	C	nucleus
plants	4329	F	zinc ion binding
plants	4329	P	response to red or far red light
plants	4329	P	regulation of transcription, DNA-templated
bacteria	636	C	integral component of membrane
plants	83740	P	regulation of transcription, DNA-templated
plants	90370	F	nucleic acid binding
plants	90370	F	zinc ion binding
plants	90370	P	regulation of transcription, DNA-templated
plants	9109	P	regulation of transcription, DNA-templated
bacteria	91289	F	nucleotidyltransferase activity
plants	9652	F	nucleic acid binding
plants	9652	F	transcription factor activity, sequence-specific DNA binding
plants	9652	F	zinc ion binding
plants	9652	P	regulation of transcription, DNA-templated
plants	9652	F	sequence-specific DNA binding
plants	9951	F	ATP binding
plants	9951	C	membrane
plants	9951	F	protein kinase activity
plants	9951	P	protein phosphorylation
